# Supplementary material for: Detecting taxonomic and phylogenetic signals in equid cheek teeth: towards new palaeontological and archaeological proxies
Source: R Soc Open Sci. 2017 Apr 5;4(4):160997. doi: 10.1098/rsos.160997 (PMC5414255; doi:10.1098/rsos.160997)
Supplement: Specimens details [file rsos160997supp1.xlsx]

## Sheet: SI 1
Group	Taxon	Lab Code	N° coll	Sex	Age	Country of origin	Origin
Horse	Equus caballus	NY	NY 204210	F	Middle aged adult	Arabian	Gharifet
		HL	mgl 3	F	Old	Mongolia	Braun
		NY	NY 204192	F	Old	Mongolia	Gobi
		NY	NY 204147	F	Old	Norvegia
		MCZ	MCZ 52978	F	Old
		AC	AC 1930.32	F	Young adult	France	Boulonnais
		AC	AC 1937-51	F	Young adult
		NY	NY Chubb 70	F	Young adult
		MS	MS 96872	M	Middle aged adult	Belarus	Pushcha 2
		NY	NY 204127	M	Middle aged adult
		AC	AC 1950-8	M	Middle aged adult
		BM	BM 1858.6.24.150	M	Old	Nepal
		MA	MA 1977.72	M	Old
		AC	AC 1928-95
		AC	AC 1971-323
Przewalski's Horse	Equus ferus prezwalskii	AC	AC 1980.29	F	5
		BM	BM 1907.5.15.1	F	Almost adult	Mongolia	Gobi, Bedford
		MS	MS 1772	F	Middle aged adult	Russia
		AC	AC 1964-107	F	Middle aged adult		Mission Chaffanjon
		HL	Hl wld 4	F	Middle aged adult
		LG	LG 5213	F	Old
		LG	LG 17591	M	Middle aged adult	Russia	Zoo
		LG	LG 5218	M	Middle aged adult	Russia
		MS
Hemione	Equus hemionus hemippus	BM	BM 1867-12-3-1	F	9	Syria	Zool. Society
		AC	AC 1863-20	F	>8	Syria	Syrian Desert
		MCZ	MCZ 6345	F
	Equus hemionus onager	WA	WA 541427	F	>4
		GE	GE 876-20	F	<5	Iran	Kuh Hashimabad, NE Kashan
		WA	WA 521103	F	Young adult	USA	San Diego Zoo
		AC	AC 1901-9	F	7.5	France	Paris Zoo
		BO	BO 89482	F	15
		AC	AC 1983-72	F	Old
		GE	GE 876-29	F	Very old	Iran	Perse
		WA	WA 327091	F		Iran	Garmab/Dasht i Kavir
	Equus hemionus kulan	MS	MS 74791	F	<4	Turkmenistan	Badkhyz
		MS	MS 49096	F	<4	Turkmenistan	Badkhyz
		LG	LG "47"	F	<4	Turkmenistan	Badkhyz
		PRA	PRA 46606	F	Middle aged adult
		MS	MS 74785	F	Old	Turkmenistan	Badkhyz
		MS	MS 74787	F	Old	Turkmenistan	Badkhyz
		LG	LG 32047	M	5	Turkmenistan	Badkhyz
		KI	KI 3480	M	8	Turkmenistan	Turkmenia
		PRA	PRA 10699	M?	Middle aged adult	Czech Republic	Zoo
		MS	MS 74802	M	Old	Turkmenistan	Badkhyz
		LG	LG 32279	M	Old	Turkmenistan	Badkhyz
		MS	MS 74794	M	Very old	Turkmenistan	Badkhyz
	Equus hemionus hemionus	LG	LG 520	F	Young adult	China	Dzungaria, Poltaratski
		LG	LG 7197	F	Middle aged adult	China	N Tien Shan, G.G.
		MS	MS 43231	F	Middle aged adult	Mongolia	Nogon Nor
		MS	MS 43233	F		Mongolia	Tsagan Bogdo N
		NY	NY 57213	M	Young adult	Vanuatu	Loh
		MS	MS 100535	M	Young adult		Ektchi Tol
		NY	NY 57210	M	Almost adult	Vanuatu	Loh
		LG	LG 27139	M	Middle aged adult	China	Tatsun Gol, Kozlov
		MS	MS 110474	M	Old	China	Khonin Ouss
		NY	NY 57201	M	Old	Vanuatu	Loh
		HL	HL 2568			Mongolia	Gobi
		NY	NY 57207
		NY	NY 57206
	Equus hemionus khur		D (4-90) 14	F	5	India	Kutch
		BM	BM 1946-593	F	7	India	Kutch
		BM	BM 1946-594	F	7	India	Kutch
		BM	BM 1891.5.13.1	F	7-9	Pakistan	East Beluchistan
			P 3 (18-5)	M	5	India	Kutch
		BM	BM 1946-592	M	>11	India	Kutch
		BM	BM 1940-358	M	12?	India	Kutch
			P 27	M	Middle aged adult	India	Kutch
		BM	BM 1846.1.10.5	M	Old	India	Kutch
Kiang	Equus kiang	MA	MA 1977-80	F	Young adult
		BM	BM 1894-2-8-3	F	7-9	China	Kuku nor
		BM	BM 1848-6-11-16	F	9-11	India	Hundes? (Ladak)
		AC	W 84088	F	Middle aged adult	India	Ladakh W
		MS	MS 151314	F	Middle aged adult	Russia	Zoo
		MA	MA 1977-77	F	Middle aged adult
		BM	BM 1879-11-21-182	M	<4	India	Hundes? (Ladak)
		BM	BM 1891-10-7-176	M	<4	India	Sikkim
		NY	NY 117569	M	Young adult	India	India N
		MA	MA 1977-75	M	6
		BM	BM 1860-5-4-77	M	7-9	India	Ladakh?
		MU	MU 1906-1076	M	8-9	China	Spang Lung W Tibet
		MA	MA 1977-79	M	Middle aged adult
		LG	LG 3874	M		China	Tibet NE
Hybrids	Horse x Ass	NY	NY 204104	F	Young adult
		NY	AA 1506		Almost adult
		NY	NY 204128	F	Old
		NY	NY 204068	M	Old
Ass	Equus asinus	BA	BA 2061	F?	6	Egypte
		AC	AC 2306	F	11
		HL	HL Ea11=21	F	Very old
		HL	HL Esel ss n°	F
		MA	MA 1988-134		Young adult	Saudi Arabia
		AC	AC 1897-328	M	7?	Morocco	Mogador
		LY	LY 384	M	7-9	Syria
		NY	NY 16614	M	10?	Texas	Staked Plains
		HL	HL ssn°	M	Old	Germany	Zoo Halle
			DD ND 20			India	Kutch
		AC
Wild Ass	Equus africanus	MA	MA 1977-65	F	6
		BA	BA 3597	F	9	Somaliland
		JE	JE 7813	M	4	Israel
		BE	BE 216	M	4	Somalia	Somalicus
		LG	LG 7204	M	5	Somalia	Bocharan Ebene
		BM	BM 1939.4780	M	10?	Sudan	Atbara
		AA	A 2315
Zebra	Equus zebra	Windhoek	no nb	M	4	Namibia
		AC	AC 1933.562	M	7	France	Zoo
		MA	MA 1977.67	M	9	France	Zoo
		LG	LG 111	M	9	Russia	Zoo
		Windhoek	XVI 116	M	Old	Namibia
	Equus burchelli	BM	BM 50-11-22-63	F	7	United Kingdom	Hopwood
		AC	AC 1972-10	F	7?	Ethiopia
		AC	AC 1972-9	F	7?	Ethiopia
		AC	AC 1972-8	F	7-9	Ethiopia
		AC	AC 1972-7	M	4	Ethiopia
		BA	BA 2525	M	5	Zimbabwe	Mashuanaland
		LD	LD 22711 (NAM 1848)	M	5
		AC	AC 1909-69	M	7
		BM	BM 1895-12-1=854e	M	9-11	Zambia	Nyasa W
	Equus grevyi	LG	LG 5237	M	5	Somalia
		AC	AC 1931-392	M	8
		AC
	Equus quagga	BA	BA 2860	F	6-7	South Africa	Silo, Cafrerie
		AM	AM 522	F	>16
		BM	BM 2581
