# Supplementary material for: Detecting taxonomic and phylogenetic signals in equid cheek teeth: towards new palaeontological and archaeological proxies
Source: R Soc Open Sci. 2017 Apr 5;4(4):160997. doi: 10.1098/rsos.160997 (PMC5414255; doi:10.1098/rsos.160997)
Supplement: Geometric morphometric dataset [file rsos160997supp2.xlsx]

## Sheet: SI_2_MorphometricData
Id	Gpanat	Gptaxon	X1	Y1	X2	Y2	X3	Y3	X4	Y4	X5	Y5	X6	Y6	X7	Y7	X8	Y8	X9	Y9	X10	Y10	X11	Y11	X12	Y12	X13	Y13	X14	Y14	X15	Y15	X16	Y16	X17	Y17	X18	Y18	X19	Y19	X20	Y20	X21	Y21	X22	Y22	X23	Y23	X24
M1_Hybride_NH3	M1	HBR	-0.0304261	0.0201071	-0.00395723	0.00901275	0.0705858	-0.000896	0.0888435	0.0254665	0.0776612	-0.0116669	-0.0270638	0.00755763	-0.102123	-0.0179679	-0.0449659	-0.00105555	-0.0271309	0.0249702	-0.0225176	0.0295417	-0.0177659	0.0341668	-0.0132148	0.03859	-0.00812089	0.043055	-0.00213748	0.0469994	0.00181115	0.0514132	0.00732952	0.0567575	0.0115575	0.0592524	0.0188917	0.0594998	0.023616	0.0562358	0.0253103	0.0486484	0.0244452	0.0424918	0.0216797	0.0352778	0.0198329	0.0286474	0.0211767
M1_Hybride_UM12	M1	HBR	-0.0336592	0.0166044	-0.00625779	-0.00128754	0.0430646	0.00592608	0.0844986	0.0219573	0.0859013	-0.00799997	-0.0355909	-0.0045068	-0.0973623	-0.0081041	-0.053379	-0.00726669	-0.0281289	0.0198329	-0.0225709	0.0248235	-0.0185975	0.0311514	-0.014332	0.036087	-0.00927637	0.0401472	-0.00455327	0.0447941	-3.13e-05	0.0474588	0.0056577	0.0508598	0.0106547	0.0514	0.0183445	0.0513174	0.0233811	0.0488039	0.026223	0.0444827	0.0258559	0.0397585	0.024313	0.0333088	0.0225526	0.0268824	0.0223575
M1_Hybride_UM13	M1	HBR	-0.0298937	0.0235901	-0.0219497	0.0028386	0.0612154	0.00274131	0.0876221	0.0167424	0.0759263	-0.000444	-0.027622	-0.00323766	-0.103589	-0.0138899	-0.0398451	-0.0086632	-0.0282346	0.0274667	-0.025233	0.0325732	-0.0210574	0.0379176	-0.0175748	0.0428955	-0.0120527	0.0452314	-0.00617585	0.0484411	-0.000846	0.0498126	0.00591095	0.0523954	0.0106881	0.0541121	0.0176561	0.0548782	0.0216384	0.0523798	0.0229768	0.0470048	0.0209112	0.0419448	0.0196421	0.0357901	0.0196474	0.0296684	0.0180181
M1_Hybride_UM14	M1	HBR	-0.0302496	0.0201945	-0.0179563	0.00598872	0.0544594	0.00732406	0.0881013	0.0230264	0.0826335	-0.00520008	-0.028578	0.00428198	-0.0975953	-0.018256	-0.0445044	-0.000923	-0.0271562	0.0230261	-0.025061	0.0278743	-0.0217645	0.0325246	-0.0172297	0.0358033	-0.0119677	0.0392669	-0.00620943	0.0430574	-0.00184253	0.0465188	0.00445221	0.0495937	0.00975346	0.0499921	0.018103	0.0503086	0.0233245	0.0486216	0.0250148	0.0436774	0.0234612	0.0383262	0.0232753	0.0315532	0.0215732	0.0254297	0.020094
M2_Hybride_NH3	M2	HBR	-0.0306198	0.0157365	-0.00666862	0.00250105	0.0620115	0.00368714	0.0918352	0.0201104	0.0823606	-0.00205157	-0.0270138	0.00451711	-0.103386	-0.0299288	-0.0419495	-0.00460232	-0.0270692	0.0225769	-0.0247301	0.0290259	-0.0206647	0.0351557	-0.0182108	0.041751	-0.0137288	0.0469644	-0.0070148	0.0511557	-0.00279147	0.0545322	0.00445629	0.0557512	0.0127372	0.056102	0.01976	0.0517321	0.0251033	0.0486933	0.0270554	0.0449387	0.0290775	0.0389891	0.0297222	0.0323077	0.0276812	0.0250588	0.0237489
M2_Hybride_UM12	M2	HBR	-0.034555	0.0236542	-0.019298	0.000639	0.0490136	0.00260427	0.0849351	0.0226306	0.0765322	-0.00493844	-0.028247	-0.00231126	-0.0952257	-0.0142209	-0.0469838	-0.00581493	-0.0295215	0.0283348	-0.0250778	0.0324875	-0.0207237	0.0373381	-0.0169206	0.0424402	-0.0126509	0.0472133	-0.00783192	0.0524903	-0.00385419	0.0551868	0.00209535	0.0575202	0.00914191	0.0590041	0.0148089	0.0572456	0.0187697	0.0550391	0.0199687	0.0508938	0.0224657	0.0447589	0.0231781	0.0371793	0.0209097	0.0288164	0.0179853
M2_Hybride_UM13	M2	HBR	-0.0308746	0.0225634	-0.0266672	0.0104558	0.0636701	0.00534047	0.0882327	0.0186529	0.0788729	0.00586202	-0.0264581	-0.00798405	-0.103332	-0.0240866	-0.0383133	-0.00880692	-0.0265859	0.0255767	-0.0245766	0.0303156	-0.0232271	0.0361228	-0.0198348	0.0404641	-0.0146449	0.0439913	-0.00830925	0.0482228	-0.00263521	0.049218	0.00503702	0.0520959	0.0141147	0.0545823	0.0198677	0.0542629	0.0230021	0.0521764	0.0222117	0.0478705	0.0209933	0.0410625	0.0203989	0.0331218	0.0202126	0.0250625	0.0179068
M2_Hybride_UM14	M2	HBR	-0.030226	0.0176208	-0.00279259	0.000682	0.0618373	-9.59e-05	0.0806218	0.0236458	0.0785064	0.00336655	-0.0285028	0.0064842	-0.100855	-0.0239853	-0.047122	-0.00801997	-0.0265623	0.022955	-0.0242529	0.027557	-0.0225734	0.0324584	-0.0198685	0.0366089	-0.016168	0.0404567	-0.0120265	0.0447337	-0.00782345	0.0462423	-0.00169967	0.0482016	0.00510332	0.050429	0.0114156	0.0475135	0.016518	0.0453501	0.01892	0.0418227	0.02204	0.0364358	0.0223688	0.0290178	0.0240104	0.0215685	0.0232691
P3_Hybride_NH3	P3	HBR	-0.0284302	0.0276936	-0.0271051	0.0174679	0.0759654	-0.00422753	0.0865384	0.0218525	0.0846055	-0.0130711	-0.0318662	-0.0130306	-0.0974779	-0.0223636	-0.0404658	-0.00272275	-0.0224353	0.0309503	-0.0181615	0.0351821	-0.0120759	0.0403309	-0.00535732	0.0436976	0.00113038	0.0482001	0.00691788	0.0525881	0.0133588	0.0559177	0.0188772	0.0585917	0.0249313	0.0599992	0.0316048	0.0587221	0.0346795	0.0506587	0.0317689	0.0421803	0.0283772	0.0355493	0.0254739	0.0299229	0.0242624	0.023325	0.0205126
P3_Hybride_UM12	P3	HBR	-0.0283302	0.0271006	-0.0329248	0.0053404	0.0637086	-0.00917365	0.096029	0.0289443	0.0800997	-0.0119967	-0.0416702	-0.0161603	-0.0911764	-0.00994597	-0.0499632	0.000475	-0.0189274	0.0304814	-0.0122555	0.033433	-0.00623885	0.0394563	-0.000461	0.0441411	0.00568619	0.0484915	0.0114819	0.0520519	0.01792	0.0544978	0.0232811	0.0570235	0.0295471	0.0576291	0.0368529	0.0571509	0.0395347	0.0515098	0.0354135	0.0446475	0.0303727	0.0390074	0.0284282	0.0326118	0.02592	0.0251292	0.0240004
P3_Hybride_UM13	P3	HBR	-0.0336937	0.0327363	-0.0261604	0.0180697	0.0715168	-0.00666214	0.0917033	0.0203998	0.0852679	-0.0132322	-0.030905	-0.0113969	-0.100797	-0.0182159	-0.0403272	-0.00367938	-0.0279122	0.0364778	-0.0234022	0.0415468	-0.0167088	0.047646	-0.0104099	0.0533313	-0.00247986	0.0575723	0.00617401	0.0598703	0.0153093	0.0626876	0.0238056	0.0638773	0.0325693	0.0661754	0.0411533	0.0651284	0.0431732	0.0576535	0.0371135	0.0499036	0.0298907	0.0436489	0.0254773	0.0368321	0.0227561	0.0284262	0.0192833
P3_Hybride_UM14	P3	HBR	-0.0288815	0.0293324	-0.0280792	0.0202488	0.0737062	-0.00261446	0.0933415	0.0184064	0.0844951	-0.0184306	-0.0318815	-0.00946841	-0.0928288	-0.0212492	-0.0369371	0.0029259	-0.0224714	0.0323448	-0.0177424	0.0360874	-0.0119165	0.041079	-0.00669042	0.0457649	-0.000693	0.0499677	0.00568272	0.0527963	0.0123017	0.0556564	0.018555	0.0567886	0.0248234	0.0594147	0.0315193	0.0596828	0.0345256	0.0533793	0.0327322	0.0451389	0.0289863	0.0386038	0.0256497	0.033088	0.0227356	0.0267486	0.0182336
P4_Hybride_NH3	P4	HBR	-0.0241834	0.0352541	-0.0258249	0.0197614	0.0624185	-0.0025698	0.0842581	0.014336	0.082478	-0.016661	-0.0260517	-0.0112454	-0.100591	-0.0277689	-0.0321811	0.00119726	-0.0182741	0.0394143	-0.0178072	0.0431898	-0.015067	0.0488493	-0.00960559	0.0542453	-0.0020636	0.0591871	0.00509092	0.060102	0.0116837	0.0582708	0.0178584	0.0597813	0.02504	0.0587167	0.0334599	0.05651	0.0365973	0.050485	0.0346741	0.0434981	0.0328054	0.0368641	0.0297643	0.0312828	0.0254863	0.0257469	0.0217667
P4_Hybride_UM12	P4	HBR	-0.0363544	0.0275491	-0.0224139	0.0110977	0.0548578	-0.00404916	0.0922949	0.0196458	0.0795648	-0.0167657	-0.0372994	-0.00827642	-0.0947357	-0.0155529	-0.0471869	0.000337	-0.029519	0.0296019	-0.026163	0.0304412	-0.019524	0.032489	-0.0116238	0.0370426	-0.00290268	0.0436768	0.00389789	0.0486235	0.00978365	0.0515685	0.0158184	0.0539498	0.0226805	0.0547986	0.0304111	0.0535544	0.0346103	0.0491028	0.0360574	0.0437388	0.0339333	0.0374274	0.0305544	0.0303368	0.0266463	0.0227774	0.0218961
P4_Hybride_UM13	P4	HBR	-0.0316181	0.0362641	-0.0262325	0.0240038	0.0607126	-0.00575177	0.0853715	0.00802227	0.0828307	-0.0128546	-0.0249589	-0.0105063	-0.0988569	-0.0203416	-0.0409428	-0.000723	-0.025173	0.0406752	-0.0226583	0.0437793	-0.0189174	0.0495912	-0.0120205	0.053381	-0.00412338	0.0585868	0.00357983	0.0602308	0.0105792	0.06125	0.0177129	0.0623084	0.025737	0.0619033	0.0347431	0.0600503	0.0374735	0.0548279	0.0346243	0.0485859	0.0306472	0.0417922	0.0265642	0.0345421	0.021778	0.0271736	0.0166658
P4_Hybride_UM14	P4	HBR	-0.0299297	0.029523	-0.0288429	0.0180563	0.0711502	-0.00306734	0.0864368	0.00924638	0.0803835	-0.0149184	-0.0284816	-0.0080419	-0.0943879	-0.0227839	-0.0394706	0.00064	-0.0276304	0.0350835	-0.0266565	0.0386983	-0.0220293	0.042132	-0.0165692	0.0477891	-0.00814993	0.0526475	-0.00108564	0.0561789	0.00531659	0.0567462	0.0105137	0.0619108	0.0171183	0.0634807	0.0259494	0.0638665	0.0290528	0.0585586	0.0278947	0.0514697	0.0240151	0.0443894	0.021328	0.0362365	0.0167719	0.0278888	0.0128207
M1-africanus-1939-4780	M1	AFR	-0.0377572	0.0237517	-0.0115015	-0.00267865	0.038504	0.0145364	0.0947995	0.0232981	0.0874127	-0.00843187	-0.0310324	-0.006412	-0.0911004	-0.00633155	-0.0569119	0.000784	-0.0309889	0.0264312	-0.0278373	0.0299723	-0.0248633	0.031835	-0.0203543	0.0345911	-0.0158861	0.039076	-0.0102184	0.0411535	-0.0040107	0.0451415	0.00230831	0.0479632	0.00978157	0.0492513	0.0166773	0.0484783	0.0200414	0.0472493	0.0212988	0.0437138	0.0223623	0.0403466	0.0209657	0.0363917	0.0208092	0.0302934	0.0183165
M1-africanus-1977-65	M1	AFR	-0.0245035	0.0152352	-0.0199753	0.00933996	0.065975	0.00302118	0.0831967	0.0134405	0.0873997	-0.00715477	-0.0260328	0.0017958	-0.104277	-0.0243996	-0.0446767	-0.00855287	-0.0210785	0.020937	-0.0180493	0.0271875	-0.0165905	0.0317719	-0.0146059	0.0369159	-0.0107911	0.0415091	-0.00685609	0.0453955	-0.00122075	0.0485678	0.00439031	0.0510142	0.0110482	0.0518962	0.0174609	0.0498646	0.020922	0.0464527	0.0233065	0.0410297	0.0246392	0.0352181	0.0249885	0.0294715	0.0240752	0.0230849	0.020874
M1-africanus-A2315	M1	AFR	-0.0261784	0.0212167	-0.0182587	0.00496986	0.0636548	0.00101076	0.0936283	0.0265557	0.0821414	-0.00563685	-0.0251466	-0.0120637	-0.100533	-0.0175546	-0.0387952	-0.00570903	-0.0240743	0.0263561	-0.0231647	0.0324141	-0.0228999	0.0368521	-0.01999	0.0406395	-0.0155225	0.0446808	-0.010911	0.0485181	-0.00489774	0.0525464	0.00097	0.0556391	0.00772127	0.0569807	0.0139266	0.0545681	0.0172529	0.0508741	0.0193119	0.0451021	0.0203909	0.0391534	0.0207515	0.033296	0.0202578	0.0262111	0.0184443
M1-africanus-7204	M1	AFR	-0.0274977	0.0285529	-0.0185098	0.0195459	0.0518109	0.00743515	0.0884558	-0.00329921	-0.0236639	-0.00186126	-0.104387	-0.0187097	-0.050388	-0.0068232	0.0894553	0.0233529	-0.0239277	0.0382359	-0.0210898	0.044337	-0.0200139	0.0485042	-0.0181819	0.0529945	-0.0140255	0.0568863	-0.0101062	0.0608342	-0.00504001	0.0647745	0.00118798	0.0654883	0.00902213	0.0656688	0.0164378	0.0615584	0.0206025	0.0569677	0.0229891	0.0509506	0.0227184	0.0446749	0.0227234	0.0384573	0.0222704	0.0305414	0.0179611
M1-africanus-7813	M1	AFR	-0.0265829	0.0276203	-0.014045	0.0197292	0.0655348	0.000565	0.0865728	0.0283703	0.0832731	-0.0045062	-0.0237347	-0.0108582	-0.0973087	-0.0170888	-0.03963	-0.00594777	-0.0213723	0.0304322	-0.0169899	0.033644	-0.0150496	0.0374646	-0.0121831	0.0427359	-0.0077397	0.0486181	-0.00338893	0.054193	0.0027121	0.0594412	0.00870396	0.0625659	0.0161633	0.0615934	0.0236041	0.0587091	0.0275897	0.0556897	0.0289227	0.0496416	0.0279988	0.0422933	0.0272357	0.0343154	0.025201	0.0247802	0.0209863
M1-africanus-3597	M1	AFR	-0.0254338	0.0247079	-0.0177459	0.0136704	0.0633247	0.00415421	0.0849926	0.0244206	0.0871956	-0.00210895	-0.0240859	-0.0102691	-0.0981652	-0.0218241	-0.0378965	-0.00313328	-0.0225948	0.0284031	-0.0220805	0.0334937	-0.0197033	0.0361271	-0.0160192	0.0396258	-0.0125233	0.044972	-0.00881252	0.0498123	-0.00349934	0.0542864	0.00237981	0.0564869	0.00964809	0.056541	0.0167858	0.0547993	0.0198768	0.0513716	0.0212489	0.0454664	0.022544	0.0391867	0.0217998	0.0327489	0.0204721	0.0246231	0.0184056
M2_africanus_1939-4780	M2	AFR	-0.0368271	0.0227545	-0.0279429	0.00894265	0.0489946	0.00951754	0.0940136	0.015391	0.0838627	-0.00226583	-0.0295857	-0.00857031	-0.0994901	-0.00942405	-0.0454233	0.00335497	-0.0322118	0.0260094	-0.026579	0.028055	-0.0218135	0.03153	-0.0171272	0.036159	-0.0110198	0.0404653	-0.00599615	0.045591	0.000493	0.0500444	0.00623068	0.0533309	0.0126232	0.0529504	0.017507	0.0527772	0.0220567	0.0497175	0.0239858	0.0453631	0.0227452	0.0387592	0.0212036	0.0321928	0.0182143	0.0234842	0.0122061
M2_africanus_1977-65	M2	AFR	-0.0314454	0.0197561	-0.0263974	0.0161128	0.0672216	0.000312	0.0807996	0.0131066	0.085923	-0.00451894	-0.0282382	-0.00420369	-0.105926	-0.0241513	-0.0464782	-0.0103141	-0.0264572	0.0219652	-0.0233401	0.0260478	-0.0214552	0.0306543	-0.0187765	0.0351313	-0.0149591	0.0394916	-0.0103455	0.0428791	-0.00471787	0.0450277	0.00100652	0.0459333	0.00753788	0.0450293	0.0131214	0.0437786	0.0193833	0.0411352	0.0228896	0.0369485	0.0245576	0.0304072	0.0243111	0.024148	0.0209378	0.0179674	0.015251
M2_africanus_A2315	M2	AFR	-0.033419	0.0205139	-0.022145	0.00659429	0.0699224	-0.0053838	0.0901459	0.0247739	0.0845093	-0.00463689	-0.03035	-0.00604819	-0.096819	-0.0201755	-0.0423958	-0.00828982	-0.0296695	0.0238285	-0.0268124	0.0282271	-0.0241555	0.0330818	-0.0203112	0.0377035	-0.0158981	0.0428864	-0.0108458	0.0469787	-0.00488751	0.0509573	0.00108255	0.0531161	0.00633706	0.0546612	0.00966361	0.0523846	0.0136002	0.0468534	0.0170998	0.0405407	0.0178205	0.0314772	0.0180036	0.023127	0.016416	0.0153894	0.0121142
M2_africanus_7204	M2	AFR	-0.0303605	0.0193671	-0.0149942	0.021736	0.0617644	-0.00277497	0.086135	0.0200679	0.0874953	-0.00381287	-0.028727	-0.00241754	-0.10432	-0.021086	-0.0509839	-0.00825967	-0.027657	0.0250847	-0.0246327	0.0299439	-0.0243301	0.0348303	-0.0216557	0.0394173	-0.0178721	0.0444369	-0.0119035	0.0471994	-0.00617833	0.0516431	-0.0010602	0.0550065	0.00599742	0.0536735	0.0125432	0.0528629	0.0201628	0.0509737	0.0242712	0.0463476	0.0249003	0.0381441	0.0247776	0.0303222	0.0217796	0.0226568	0.0189265
M2_africanus_7813	M2	AFR	-0.027963	0.0208683	-0.0244869	0.00993625	0.0637996	-0.000921	0.078687	0.0157465	0.0866104	-0.00978518	-0.023586	-0.0161514	-0.103913	-0.0205123	-0.0352107	-0.00224466	-0.024033	0.0250517	-0.0198612	0.0302734	-0.018629	0.0368401	-0.0168056	0.0430472	-0.0120478	0.0475332	-0.00603855	0.0507901	0.00110735	0.0534192	0.00812162	0.0545578	0.0155893	0.0538385	0.021442	0.0518459	0.0281114	0.049838	0.0296913	0.045384	0.0290733	0.0375501	0.0270002	0.0298939	0.0221486	0.0217183	0.0161475
M2_africanus_3597	M2	AFR	-0.0282718	0.0229044	-0.0127929	0.00847208	0.0679941	-0.00402543	0.0861805	0.0184243	0.0889729	-0.0115609	-0.0272923	-0.0105709	-0.103347	-0.0228519	-0.0431018	-0.00843099	-0.0242784	0.0268029	-0.0211498	0.0313773	-0.0173456	0.0350682	-0.0139399	0.0399146	-0.010228	0.0452735	-0.00457253	0.0483144	0.00146331	0.0517043	0.00758233	0.0531543	0.0134946	0.0542969	0.0182415	0.0523457	0.0235476	0.0476888	0.0266152	0.0425209	0.0265639	0.0351339	0.0265049	0.0291285	0.0213043	0.0249378	0.0164778
P3-africanus-1939-4780	P3	AFR	-0.0371823	0.0298098	-0.0289009	0.00882466	0.0480893	0.00431556	0.089814	0.0516179	0.0854653	-0.0197389	-0.0222644	-0.0270527	-0.0909406	-0.0147627	-0.0434854	-0.00770159	-0.0295015	0.0302261	-0.0271054	0.0311781	-0.02469	0.0343764	-0.0196089	0.0376715	-0.0135251	0.0416913	-0.00689547	0.0454682	-0.000767	0.0481717	0.0057051	0.0529811	0.013316	0.0564408	0.0205287	0.0562231	0.0262057	0.053776	0.0291411	0.0485473	0.0269728	0.0414904	0.0224971	0.0320784	0.0165588	0.023278	0.00961127
P3-africanus-1977-65	P3	AFR	-0.0276555	0.022636	-0.0266883	0.0156327	0.0761354	0.00502803	0.0814381	0.0242719	0.0878843	-0.0039336	-0.0286227	-0.0156662	-0.0954538	-0.032109	-0.0385169	-0.00691947	-0.0232206	0.0281464	-0.0228029	0.0331456	-0.0232966	0.0405478	-0.0217705	0.0482116	-0.0174932	0.0539908	-0.011247	0.0573934	-0.00484943	0.0591326	0.002379	0.0605657	0.0111566	0.0621675	0.0195334	0.0617446	0.0257718	0.05829	0.0287436	0.0518813	0.0286582	0.0450348	0.0270806	0.03731	0.0236586	0.0307674	0.0195605
P3-africanus-A2315	P3	AFR	-0.031196	0.0198716	-0.0271199	0.0133006	0.0762198	0.00153544	0.0830458	0.0360117	0.0876014	-0.00626105	-0.0299796	-0.0178595	-0.0966521	-0.030037	-0.0387671	-0.00606891	-0.0270253	0.0243815	-0.0269021	0.0284497	-0.0252945	0.0338393	-0.0215277	0.0401684	-0.0157174	0.0458261	-0.00883256	0.0504091	-0.00345403	0.0549341	0.00274657	0.061211	0.0100881	0.066398	0.0171121	0.0672181	0.0223288	0.0632513	0.0250989	0.054975	0.0247053	0.0452911	0.0233205	0.0340371	0.018997	0.0242437	0.014011
P3-africanus-3597	P3	AFR	-0.0313108	0.0250735	-0.019586	0.0113571	0.0750613	0.00877302	0.0884332	0.0318127	0.0881806	-0.00350189	-0.0229324	-0.0156062	-0.0957866	-0.0320731	-0.0401155	-0.00768032	-0.0266543	0.0284076	-0.0258048	0.0318668	-0.0229858	0.0360284	-0.0182577	0.0405256	-0.0120263	0.0438129	-0.00635164	0.0477453	-0.00243152	0.0520111	0.00329214	0.0566639	0.0102556	0.0604591	0.01594	0.0617204	0.0194168	0.0573091	0.0217249	0.04942	0.0208884	0.0409095	0.0171423	0.0314296	0.0156074	0.0218501	0.0125704
P3-africanus-7204	P3	AFR	-0.0296494	0.0266514	-0.0208117	0.0199068	0.0715413	0.00649174	0.0866657	0.0277148	0.0857666	-0.00705548	-0.0216366	-0.018309	-0.0941075	-0.0373662	-0.0323079	-0.00813456	-0.0267861	0.0323831	-0.0266264	0.0360114	-0.0243703	0.0412852	-0.0203741	0.0483334	-0.0145746	0.0548977	-0.00915197	0.0611296	-0.0026571	0.0631215	0.00434034	0.0670067	0.0131515	0.0675581	0.0214932	0.0653394	0.027543	0.0603148	0.0301992	0.0525871	0.0281435	0.0439548	0.0250612	0.0339184	0.019876	0.025912	0.0112255
P3-africanus-7813	P3	AFR	-0.0268911	0.0277356	-0.0167926	0.0256676	0.0676648	0.00290706	0.0799438	0.0267176	0.0823967	-0.00303568	-0.0206702	-0.0299608	-0.100286	-0.029542	-0.0337328	-0.00977237	-0.0222926	0.0360837	-0.02228	0.0409597	-0.0216236	0.0476723	-0.0165184	0.0538827	-0.0108897	0.0600807	-0.00433465	0.0642434	0.0021491	0.0659598	0.00848703	0.069652	0.0163658	0.0711103	0.023917	0.0694046	0.029353	0.0665694	0.0304087	0.0591905	0.0306256	0.0509241	0.0287324	0.0413976	0.0253114	0.0327789	0.0208581
P4_africanus_1939-4780	P4	AFR	-0.0346471	0.0362386	-0.0266044	0.0138132	0.0365945	0.00872566	0.0943639	0.0248859	0.086339	-0.0169474	-0.0155155	-0.0169185	-0.089776	-0.010595	-0.0443542	0.000784	-0.0304932	0.0381825	-0.0275976	0.0409422	-0.0223509	0.0430557	-0.0159373	0.0440101	-0.00761537	0.0472362	-0.000812	0.0515657	0.00489104	0.0546837	0.00746086	0.0566514	0.0143214	0.0578382	0.0218324	0.0583321	0.0268297	0.0530332	0.0298628	0.0461603	0.0295456	0.039332	0.0271382	0.0339777	0.0233464	0.0297302	0.0176763
P4_africanus_1977-65	P4	AFR	-0.0297827	0.023374	-0.025587	0.016363	0.0758084	-0.00336708	0.0867295	0.0139302	0.0944049	-0.0100253	-0.0271183	-0.00575385	-0.102014	-0.0279481	-0.0354706	0.00126918	-0.0243026	0.0293102	-0.0223267	0.0360428	-0.0203252	0.0426376	-0.0171728	0.0475794	-0.0108977	0.0513293	-0.00429091	0.052634	0.00178321	0.0528432	0.00424814	0.0526419	0.011271	0.0530301	0.018999	0.0523375	0.0259984	0.0487376	0.0287229	0.0423376	0.0283015	0.034121	0.0266134	0.0269406	0.0237549	0.0217098	0.0195022
P4_africanus_A2315	P4	AFR	-0.0297046	0.0225067	-0.0252354	0.0169871	0.0688138	0.00198842	0.0878027	0.026763	0.0850188	-0.0129858	-0.0282638	-0.0164446	-0.0983899	-0.0183509	-0.0366702	-0.000474	-0.0229569	0.0286481	-0.0202097	0.0357239	-0.0171709	0.0427302	-0.0129673	0.0483464	-0.00673248	0.0545416	-0.00114053	0.0596884	0.00364223	0.0627618	0.00543965	0.0652149	0.00999245	0.0670856	0.0147462	0.0657345	0.0199386	0.059909	0.0238462	0.052252	0.0250554	0.0428217	0.0238475	0.0340368	0.0220644	0.0268825	0.0181663
P4_africanus_7204	P4	AFR	-0.0319139	0.0259325	-0.0189354	0.0251788	0.057621	-0.00515945	0.0886797	0.0173101	0.0836233	-0.00664732	-0.0320242	-0.0094796	-0.0984007	-0.0299358	-0.0411122	-0.0052197	-0.0254196	0.0338242	-0.0227042	0.0403449	-0.0178312	0.0463979	-0.0128699	0.0517595	-0.00444849	0.0558529	0.00293629	0.0586074	0.00840312	0.0604268	0.0093687	0.0636709	0.0151108	0.0623954	0.0227655	0.0618164	0.0290887	0.0563215	0.0317294	0.0490358	0.0298527	0.0410199	0.0274624	0.0344487	0.0266951	0.0292136	0.0215581
P4_africanus_7813	P4	AFR	-0.0239762	0.032158	-0.0132758	0.0297617	0.0609848	0.00238847	0.0839772	0.0178076	0.0836451	-0.00711123	-0.0248382	-0.0206577	-0.101153	-0.0211588	-0.0316714	-0.00769508	-0.0150973	0.0397918	-0.00994871	0.0442326	-0.00508072	0.0484247	-0.000988	0.0519424	0.00392658	0.0554843	0.00858231	0.0570328	0.0123768	0.0578808	0.0143257	0.057004	0.0199248	0.0584451	0.0263434	0.0576835	0.0325915	0.0552558	0.0338917	0.0501197	0.0319067	0.0427133	0.0294168	0.0352106	0.0272059	0.0285567	0.0251913
P4_africanus_3597	P4	AFR	-0.0194223	0.0326704	-0.0181556	0.0237893	0.0593875	-0.00183625	0.0896075	0.0253739	0.0873591	-0.00408232	-0.0234652	-0.0100093	-0.101979	-0.0226799	-0.0349924	0.000626	-0.0137598	0.0385655	-0.011547	0.0442268	-0.0076335	0.0483683	-0.00337707	0.0514708	0.00275281	0.0541391	0.00787589	0.0564474	0.0127193	0.055709	0.0148202	0.0568784	0.0198544	0.0564231	0.0250587	0.054418	0.0290187	0.0490347	0.0295513	0.0419387	0.0288007	0.0339735	0.0251128	0.0278153	0.0223305	0.0227881	0.0190681
M1_asinus_1901-69	M1	ASN	-0.0288762	0.0207797	-0.0242825	0.0101966	0.0544066	0.00886911	0.0878388	0.0383405	0.0827196	0.00214536	-0.0224478	-0.0121885	-0.0985937	-0.0279397	-0.0313381	-0.00555487	-0.0266596	0.0261344	-0.0264517	0.0314624	-0.024577	0.0372979	-0.0211403	0.0417612	-0.0163852	0.046952	-0.0119969	0.0508446	-0.00685068	0.0548386	0.000404	0.0583652	0.00636189	0.0581865	0.0103531	0.0544273	0.0148925	0.047237	0.018508	0.0394417	0.0202536	0.0328539	0.020896	0.0257237	0.0204725	0.0208592	0.0188252
M1_asinus_2009-589	M1	ASN	-0.0245208	0.0169148	-0.0151287	0.0115366	0.0593463	0.00564581	0.101526	0.022128	0.0874693	0.0067457	-0.0262237	8.72e-05	-0.102369	-0.0261147	-0.0445053	-0.00799565	-0.0225828	0.0224445	-0.0206952	0.0266937	-0.0190617	0.0313615	-0.0166936	0.0348422	-0.0125365	0.0378081	-0.00874501	0.0399416	-0.00325765	0.0407751	0.00446153	0.0423119	0.0109039	0.0430918	0.015591	0.042546	0.0199207	0.039555	0.0220391	0.0344574	0.0226656	0.02931	0.0229937	0.0231979	0.0227587	0.0190277	0.0213229
M1_asinus_ssnJID	M1	ASN	-0.0378633	0.0169985	-0.0194173	-0.00352216	0.0463681	0.0121895	0.0862446	0.0340538	0.0794228	0.00370647	-0.0259916	-0.0170527	-0.0914948	-0.0168978	-0.0493322	-0.00732395	-0.0328853	0.0201371	-0.0289903	0.0236429	-0.0250954	0.0287218	-0.02178	0.0333322	-0.0173485	0.0382513	-0.01424	0.0425244	-0.00965705	0.0455595	-0.00320336	0.0490232	0.00188782	0.0503603	0.00545288	0.0478556	0.00916952	0.0424423	0.0114761	0.0361562	0.0136727	0.0317779	0.0132545	0.02661	0.0141035	0.0232479	0.0137361
M1_asinus_AD11	M1	ASN	-0.0337101	0.0193584	-0.012421	-0.00673832	0.0404603	0.0138637	0.0823236	0.0403236	0.0804296	0.00193122	-0.0282579	-0.0201202	-0.0876792	-0.0105722	-0.0407542	-0.00521434	-0.0293719	0.0236342	-0.0270414	0.0289758	-0.0238143	0.0356295	-0.0196829	0.0407586	-0.0140537	0.0461521	-0.00954591	0.050395	-0.0042584	0.0540752	0.00390481	0.0556766	0.0107995	0.05461	0.0154664	0.0519919	0.0191224	0.0458994	0.0215189	0.0397991	0.0216295	0.0344442	0.0223892	0.0288569	0.020129	0.0246934	0.0192852
M1_asinus_AD125	M1	ASN	-0.0265647	0.0200921	-0.0171404	0.00621481	0.0571291	0.00837931	0.0864145	0.0349149	0.0727944	0.000762	-0.0293841	-0.00783046	-0.0973415	-0.0314673	-0.0402965	-0.00324806	-0.0226789	0.0262324	-0.019792	0.0323287	-0.0166058	0.0396674	-0.0154079	0.046468	-0.0117497	0.0533764	-0.0087682	0.0585821	-0.002725	0.0617067	0.00637845	0.0649257	0.0137346	0.0658674	0.0186954	0.0638451	0.0227048	0.0581384	0.0231163	0.0496936	0.0228264	0.0420836	0.0228946	0.0335134	0.0223648	0.0276434	0.0207196
M1_asinus_AD16	M1	ASN	-0.0326088	0.021477	-0.0263679	0.00661619	0.0489513	0.00945505	0.0893967	0.0373639	0.0868824	0.00332757	-0.0275005	-0.0141551	-0.0951753	-0.0204672	-0.0429945	-0.00343033	-0.0313851	0.0261953	-0.0286108	0.0302707	-0.0267675	0.036361	-0.0243585	0.0415091	-0.0209744	0.0468059	-0.0167077	0.049096	-0.0110795	0.0513946	-0.00343139	0.0546439	0.00301267	0.054657	0.00773029	0.0518082	0.0126033	0.0460023	0.0155371	0.039112	0.0177294	0.0336339	0.0181504	0.0274821	0.0171616	0.0230292	0.0143181
M1_asinus_AD94	M1	ASN	-0.0364388	0.0141283	-0.0160122	-0.00421079	0.0415079	0.0134635	0.0841073	0.0352781	0.0809082	0.00427028	-0.0233086	-0.0192185	-0.0918811	-0.0116971	-0.045099	-0.00584227	-0.0329043	0.0195677	-0.0291584	0.023899	-0.0257004	0.0295559	-0.0209033	0.0331442	-0.0161141	0.0385526	-0.012191	0.0429251	-0.00803855	0.04736	-0.00149099	0.0513511	0.00435494	0.0520405	0.00840789	0.0498171	0.0119533	0.0448011	0.0132785	0.0385465	0.0147637	0.0338707	0.0149112	0.0284305	0.016545	0.0248511	0.017309
M2_asinus_1901-69	M2	ASN	-0.029127	0.0303487	-0.0250702	0.0158846	0.0559515	0.00417836	0.0855124	0.0244302	0.0816651	-0.00160619	-0.0226455	-0.0123833	-0.101545	-0.0249637	-0.0364798	-0.0117679	-0.0253548	0.034296	-0.0233752	0.038388	-0.019534	0.0439026	-0.0149849	0.0486029	-0.0102044	0.0523297	-0.00517275	0.0550539	0.000624	0.0577679	0.00642849	0.0597847	0.0123064	0.0595396	0.0169425	0.0553397	0.0201657	0.0494869	0.022557	0.0421189	0.0238955	0.0332407	0.022153	0.0243126	0.01777	0.0174034	0.0126538
M2_asinus_ssnJID	M2	ASN	-0.03574	0.0193273	-0.0209101	0.00743088	0.0466273	0.0033411	0.093072	0.0298134	0.0774662	-0.00127731	-0.0294655	-0.0131146	-0.0950285	-0.0219578	-0.0448069	-0.00942698	-0.034086	0.0234274	-0.0330505	0.0276761	-0.0285955	0.0325581	-0.0236269	0.0369622	-0.0189997	0.0410579	-0.0146292	0.0448627	-0.00898058	0.0481021	-0.00314154	0.0509372	0.00307589	0.0521031	0.00832455	0.0507675	0.0115857	0.0466973	0.013928	0.0412931	0.0150853	0.0346237	0.0142044	0.0274789	0.0133975	0.0213056	0.0111099
M2_asinus_Ea11(21)	M2	ASN	-0.0325002	0.0190586	-0.0200149	0.000931	0.0449631	0.00611071	0.0958462	0.0270838	0.0711896	0.00649141	-0.0289224	-0.0220178	-0.0952928	-0.013744	-0.0407917	0.000369	-0.0285552	0.0219532	-0.0254304	0.024846	-0.0204988	0.0294285	-0.0151384	0.0334129	-0.0102741	0.0368351	-0.00494542	0.0384822	0.000237	0.0421097	0.0060774	0.0445218	0.0122618	0.0451307	0.0174029	0.0435135	0.0206054	0.0403935	0.0216013	0.0353583	0.0213005	0.0288108	0.0187757	0.0214508	0.0156672	0.0150363	0.0105835
M2_asinus_AD11	M2	ASN	-0.0322863	0.0216466	-0.0184898	-0.00156521	0.0506446	0.00472397	0.0854159	0.0287857	0.0812081	-0.00309775	-0.0280751	-0.0215248	-0.092578	-0.0103802	-0.0393744	-0.00144691	-0.0302232	0.0255396	-0.0289543	0.0294525	-0.024719	0.0344328	-0.0203289	0.0393117	-0.0147346	0.0422238	-0.00962439	0.0455887	-0.0030476	0.0476659	0.00323809	0.0501513	0.00895542	0.0520936	0.0139135	0.0497151	0.0174541	0.0461968	0.0183103	0.0404764	0.0183451	0.0333257	0.015538	0.025743	0.011907	0.0189108	0.00836207
M2_asinus_AD125	M2	ASN	-0.0305077	0.0241518	-0.0289488	0.00965796	0.059481	0.00746652	0.0886076	0.0250065	0.0755444	-0.00547093	-0.0259135	-0.012889	-0.101653	-0.0332517	-0.0387553	-0.0063661	-0.0264856	0.0283505	-0.026961	0.0338451	-0.0220326	0.0399866	-0.0182523	0.0471043	-0.0142255	0.0520626	-0.00858767	0.0535281	-0.00312736	0.0572908	0.00299497	0.0581283	0.00991376	0.0574579	0.016206	0.0549251	0.0197442	0.0501261	0.0222433	0.0437429	0.0229596	0.0357695	0.0211044	0.0272968	0.0175458	0.0203462	0.012991
M2_asinus_AD16	M2	ASN	-0.0344872	0.0250157	-0.0282129	0.015036	0.0607395	0.00079	0.0885597	0.0235423	0.0849418	0.00125609	-0.0236897	-0.0110637	-0.098002	-0.0246583	-0.0458229	-0.0114787	-0.0304581	0.0292759	-0.0290233	0.0344281	-0.0250282	0.0409633	-0.0202137	0.0459063	-0.0147681	0.048835	-0.0101083	0.052093	-0.00410623	0.0541133	0.00185219	0.0561238	0.0080542	0.055864	0.0134295	0.0521609	0.0174963	0.0481896	0.0175971	0.0420233	0.017759	0.0342282	0.0173253	0.0266285	0.0142198	0.0210287	0.00920898
M2_asinus_AD94	M2	ASN	-0.0359317	0.017295	-0.0195496	0.00784149	0.0480707	0.00389654	0.0936556	0.0300458	0.0799609	-0.00135705	-0.0304534	-0.00511664	-0.0942808	-0.0233968	-0.0459549	-0.00925903	-0.032723	0.0213545	-0.0310929	0.025708	-0.0269009	0.031602	-0.0227193	0.0370552	-0.0171794	0.0402992	-0.0124782	0.0442735	-0.0066185	0.0478422	-0.00161066	0.0520621	0.00502097	0.0527374	0.0114604	0.0511378	0.0161096	0.0484661	0.018176	0.0434627	0.0184205	0.0365282	0.0164843	0.0288342	0.0127045	0.0221491	0.00908737
P3_asinus_1901-69	P3	ASN	-0.0319307	0.0382578	-0.0255353	0.0237923	0.061743	0.00144576	0.0892745	0.0248762	0.0809812	-0.0109639	-0.0211067	-0.0174912	-0.0937024	-0.0228232	-0.0362323	-0.00290795	-0.0276322	0.0417258	-0.0242658	0.0467858	-0.018973	0.0504283	-0.0130719	0.0526359	-0.00690956	0.0543614	0.000318	0.057075	0.00711045	0.0593707	0.0151956	0.0622763	0.0219994	0.0640564	0.0264915	0.0617221	0.0281402	0.055729	0.0281149	0.0476456	0.0250368	0.0373832	0.0214087	0.0274755	0.0169168	0.0192576	0.0120431
P3_asinus_2009-589	P3	ASN	-0.0242901	0.029286	-0.0133395	0.0170327	0.0580619	-0.00033	0.095316	0.018876	0.0863871	-0.00602863	-0.0323203	0.00235453	-0.103454	-0.0169127	-0.0405894	0.00134322	-0.0199211	0.0337712	-0.0163472	0.0374024	-0.0121738	0.0406738	-0.00792727	0.0429602	-0.0038453	0.0449578	0.00123948	0.0459217	0.00613827	0.0459673	0.0120607	0.0465087	0.0176435	0.0457171	0.0226268	0.044072	0.0264651	0.0411945	0.0289472	0.0369583	0.0291852	0.0302752	0.0267738	0.0232287	0.0234822	0.0164848	0.0202694
P3_asinus_ssnJID	P3	ASN	-0.0305755	0.0260595	-0.0282032	0.0153879	0.0596873	-0.00227859	0.0972665	0.024416	0.0837222	-0.00347009	-0.0267204	-0.0153273	-0.088769	-0.0158986	-0.0413275	0.00276193	-0.0268238	0.0310429	-0.0230612	0.0365808	-0.0187485	0.0420896	-0.0132128	0.0449351	-0.00766552	0.047494	-0.00154681	0.0509746	0.00462811	0.0523602	0.01227	0.0537766	0.019349	0.053514	0.0249268	0.0512433	0.0270821	0.0456036	0.0268946	0.0380324	0.0249682	0.0284538	0.021684	0.01967	0.0167482	0.012532	0.0101331
P3_asinus_Ea11(21)	P3	ASN	-0.0306645	0.0284399	-0.0220755	0.0111061	0.0584114	0.00242127	0.0925198	0.0211894	0.0780523	-0.0093713	-0.0286093	-0.015099	-0.0916681	-0.0180462	-0.04181	0.0079352	-0.0249681	0.0323571	-0.0195258	0.0367136	-0.0148489	0.0425528	-0.0089978	0.0459992	-0.0033382	0.0493174	0.00278332	0.0534542	0.00757497	0.0574939	0.014133	0.0593144	0.0208313	0.0589005	0.0270045	0.0567929	0.0315195	0.0517623	0.0351447	0.0451706	0.0354689	0.0364856	0.0332499	0.0282735	0.0293327	0.020925	0.022476
P3_asinus_AD11	P3	ASN	-0.0323979	0.0256983	-0.0213487	0.00325997	0.0666371	-0.00477301	0.0929636	0.0329539	0.0810255	-0.00992609	-0.0326532	-0.019188	-0.0921744	-0.0112239	-0.0438935	-0.000986	-0.0275674	0.0285644	-0.0244919	0.0344015	-0.01995	0.0406298	-0.0159637	0.0465271	-0.0119477	0.0516145	-0.00504086	0.0548715	0.00153016	0.0578905	0.0100575	0.0599225	0.0178694	0.060519	0.0240362	0.0588878	0.0273554	0.053853	0.0278456	0.0460599	0.0234649	0.0350861	0.0191398	0.0249383	0.0122574	0.0183416	0.00902241
P3_asinus_AD125	P3	ASN	-0.0324824	0.0378198	-0.0230702	0.0269534	0.0652371	0.000421	0.0914095	0.0204327	0.0786328	-0.016462	-0.0230557	-0.0137276	-0.0950799	-0.0246192	-0.0365073	0.00176699	-0.0249771	0.0416341	-0.0214307	0.047536	-0.0165553	0.0530145	-0.0109234	0.0565657	-0.00635094	0.0605628	-0.000458	0.0631268	0.00568345	0.0627736	0.0136192	0.062227	0.021239	0.0617275	0.0274635	0.0596265	0.030842	0.0545079	0.0322087	0.0478412	0.0300157	0.0398197	0.0275894	0.0318451	0.0231823	0.0248992	0.0196727
P3_asinus_AD16	P3	ASN	-0.0325171	0.033135	-0.02295	0.0203743	0.0683869	-0.000759	0.0934693	0.0265785	0.0839036	-0.00622848	-0.0259007	-0.0230823	-0.0951513	-0.0181471	-0.0366245	-0.00691515	-0.0277944	0.0364606	-0.0245154	0.0415233	-0.0193333	0.045603	-0.0157005	0.0503051	-0.0107296	0.0523142	-0.00474304	0.0551185	0.000893	0.057696	0.00823004	0.0594178	0.0154956	0.05926	0.021727	0.0573583	0.0249577	0.0523973	0.0260568	0.0452974	0.0247704	0.0354329	0.0225699	0.0255309	0.0175034	0.0177198	0.0118136
P3_asinus_AD94	P3	ASN	-0.0329947	0.0289857	-0.0267084	0.017833	0.05611	-0.00449938	0.0945634	0.0197707	0.080212	-0.0026496	-0.028578	-0.0133619	-0.0924093	-0.022924	-0.0416071	0.0044707	-0.0292607	0.0329939	-0.0248333	0.0369153	-0.0193762	0.0413178	-0.0146528	0.0458695	-0.00924605	0.0486753	-0.00242521	0.0510517	0.00414318	0.0524609	0.012103	0.054043	0.0194411	0.052673	0.0257795	0.0498533	0.0293081	0.0447324	0.0296771	0.0380178	0.0269924	0.0290449	0.0222891	0.0210464	0.019318	0.0132915	0.0130212
P4_asinus_1901-69	P4	ASN	-0.0285511	0.033391	-0.0242423	0.0198186	0.0568167	-0.00120123	0.091051	0.0138921	0.0786962	-0.0129255	-0.0245877	-0.0110013	-0.0954851	-0.0167911	-0.0372174	-0.000193	-0.0245329	0.0375356	-0.0222775	0.0428778	-0.017005	0.0477295	-0.0084349	0.0510477	-0.00063	0.0515023	0.0052624	0.052697	0.0117617	0.0560775	0.017743	0.0598711	0.0247874	0.0609329	0.0306607	0.0575165	0.032515	0.0501545	0.0324217	0.0423752	0.0307278	0.0343298	0.0269397	0.0264942	0.0218974	0.0186499	0.0149838
P4_asinus_2009-589	P4	ASN	-0.0216901	0.0206271	-0.0110695	0.0153739	0.0591746	-0.00512918	0.103169	0.00362676	0.0881058	-0.0089012	-0.0247287	0.00528834	-0.105866	-0.00774643	-0.0456018	0.00131448	-0.0174628	0.0247832	-0.0164318	0.0292458	-0.0136922	0.0340183	-0.00869721	0.0383661	-0.00412469	0.040818	0.000201	0.0409415	0.00540296	0.041417	0.0108487	0.0407626	0.0168592	0.0417625	0.0227206	0.0401241	0.0265422	0.0366175	0.0281151	0.032783	0.0279527	0.0278453	0.027385	0.0219179	0.0249772	0.0160428	0.0217533
P4_asinus_ssnJID	P4	ASN	-0.0325754	0.0348757	-0.0279288	0.0147256	0.0576367	-0.00215225	0.0925584	0.0164071	0.0802289	-0.00972702	-0.0298576	-0.0154713	-0.0863641	-0.00800021	-0.0438301	0.0102729	-0.0282389	0.0403592	-0.0238057	0.0443572	-0.0171302	0.0478284	-0.00924913	0.0525197	-0.00279907	0.0553612	0.00241429	0.0561676	0.00850826	0.0577505	0.0146061	0.058374	0.021275	0.0565974	0.0274706	0.0543231	0.0290682	0.0485308	0.0300497	0.0422743	0.0296075	0.0355184	0.0272482	0.0285807	0.0227381	0.0217558	0.0176104
P4_asinus_Ea11(21)	P4	ASN	-0.0277091	0.0336248	-0.0244424	0.0113784	0.0539853	0.00344803	0.0941829	0.0135849	0.0769589	-0.00981355	-0.0289578	-0.0101637	-0.0931836	-0.00922091	-0.0416835	0.00366283	-0.0222147	0.0380893	-0.0178027	0.042444	-0.0111292	0.0471258	-0.00259834	0.0522362	0.00413668	0.0557354	0.00933833	0.0574277	0.0153307	0.0593862	0.0217886	0.05845	0.0291203	0.0575938	0.0354815	0.0551194	0.0382766	0.0504597	0.0379662	0.0453424	0.0364684	0.0396393	0.0331279	0.0334423	0.0273669	0.0267427	0.0198529
P4_asinus_AD11	P4	ASN	-0.0252691	0.0355719	-0.0155456	0.0167737	0.0557373	-0.00264692	0.0915979	0.0246874	0.075083	-0.0148138	-0.0300788	-0.0197882	-0.088742	-0.00848557	-0.0382064	0.00112953	-0.020914	0.040864	-0.0163222	0.0440607	-0.0101168	0.0477393	-0.002357	0.0523919	0.00378607	0.0558614	0.0084872	0.0577406	0.0142203	0.0593812	0.0202201	0.0594503	0.0264608	0.0593444	0.0316252	0.0551606	0.0348815	0.0498074	0.0340912	0.0436228	0.0332708	0.03644	0.0302297	0.028932	0.0254856	0.0214508	0.0184103
P4_asinus_AD125	P4	ASN	-0.0285908	0.0332008	-0.0278024	0.0240626	0.0587767	-0.00554415	0.0899421	0.0250794	0.0792794	-0.0132453	-0.0243926	-0.00788132	-0.0960289	-0.0171271	-0.034043	0.00347108	-0.0224958	0.0369565	-0.0192283	0.0423212	-0.0142342	0.0481903	-0.00642937	0.0530408	0.000771	0.055098	0.00646512	0.0560055	0.0133875	0.0568178	0.02027	0.0577597	0.0273713	0.0580164	0.0327502	0.0533614	0.0355055	0.0460723	0.0354178	0.0389955	0.0336505	0.0319346	0.0317918	0.0249441	0.0260381	0.0196444	0.0197396
P4_asinus_AD16	P4	ASN	-0.0291471	0.0360842	-0.0225915	0.0204264	0.0568508	-0.0047888	0.0874106	0.0259743	0.0778486	-0.0118393	-0.0296404	-0.0145194	-0.0988034	-0.0111357	-0.0378753	0.00154253	-0.0236857	0.0392656	-0.0193241	0.0430977	-0.0138342	0.0480566	-0.00640388	0.0522212	-1.62e-05	0.0533518	0.00520352	0.0518441	0.0117171	0.0516597	0.0184121	0.0521067	0.0254228	0.0521834	0.0308983	0.0478358	0.0334431	0.0414339	0.0318208	0.0350332	0.0320758	0.0283435	0.0304425	0.0226956	0.0263891	0.0179363	0.0213004
P4_asinus_AD94	P4	ASN	-0.0290494	0.0346086	-0.0255319	0.0169632	0.060615	0.000618	0.0945144	0.0187533	0.0792139	-0.0100106	-0.0312506	-0.0101617	-0.0917038	-0.00866679	-0.0408484	0.00841189	-0.0241744	0.0392783	-0.0198882	0.04312	-0.0129834	0.0467382	-0.00442594	0.0513012	0.00139044	0.0556002	0.0050495	0.0585328	0.0104291	0.0592897	0.0161845	0.0603267	0.0223842	0.0599917	0.027804	0.0556592	0.0313723	0.0494125	0.0313356	0.0428909	0.0305049	0.0357022	0.0284012	0.0283524	0.0241017	0.021489	0.0184068
M1_Burchell_1909-69	M1	BRC	-0.0346604	0.0287032	-0.00280604	-0.00572562	0.0646356	-0.00593688	0.0862391	0.0151944	0.0871781	-0.0171027	-0.0291298	0.0196486	-0.10293	-0.0120533	-0.0524741	-0.000757	-0.0312198	0.0278232	-0.0259937	0.0273749	-0.0218675	0.0276128	-0.016667	0.0294059	-0.0112227	0.0331988	-0.00475284	0.0383139	0.00158162	0.0424999	0.00898528	0.0470113	0.0137722	0.0503624	0.0193574	0.0526416	0.0245339	0.0508893	0.0266199	0.0471306	0.0257942	0.0410959	0.0241328	0.0347082	0.0222853	0.0284566	0.0210085
M1_Burchell_BB13	M1	BRC	-0.0363927	0.0270235	-0.00303076	0.00746691	0.0697063	-0.00912964	0.0858357	0.0086748	0.0866993	-0.0162739	-0.0247158	0.0204278	-0.101801	-0.00323125	-0.0501439	-0.00164289	-0.0309966	0.0282054	-0.0240226	0.0297368	-0.0196754	0.0307904	-0.01567	0.0341534	-0.0111488	0.0377953	-0.00609256	0.0410836	-0.000686	0.0417186	0.00501931	0.0425829	0.00885737	0.0417788	0.0146055	0.0412083	0.0210004	0.0375076	0.0255968	0.0348878	0.0279008	0.0303239	0.0296935	0.0259497	0.0304364	0.0218466	0.0283187
M1_Burchell_BB9	M1	BRC	-0.0263565	0.0169492	-0.00749957	0.00389357	0.0649129	-0.00813408	0.0831393	0.0168355	0.0849459	-0.0127245	-0.0270611	0.00585008	-0.111045	-0.00890731	-0.0454211	-0.00189687	-0.0229381	0.0172536	-0.019768	0.0208768	-0.0163182	0.0241952	-0.0123912	0.0300511	-0.00600392	0.034229	0.00256301	0.0376318	0.0105286	0.0405905	0.0188539	0.0455	0.0244317	0.0488729	0.0307008	0.0510699	0.0356828	0.0493856	0.036969	0.045629	0.0347262	0.0393597	0.0323538	0.0318717	0.0300072	0.0239463	0.0286296
M1_Burchell_BN1	M1	BRC	-0.0290373	0.018911	-0.00570269	0.000217	0.0607548	-0.00312609	0.0911433	0.0117638	0.0780586	-0.0103505	-0.0287245	0.00446368	-0.107373	-0.00540623	-0.0509043	-0.000479	-0.0260502	0.0213246	-0.0213565	0.0247685	-0.0180134	0.028286	-0.0141264	0.0335852	-0.0088707	0.0384908	-0.00245644	0.043884	0.00403325	0.0475003	0.0112702	0.051404	0.0156319	0.054643	0.021886	0.0553537	0.0276878	0.0541176	0.0297082	0.0503823	0.0295616	0.0440322	0.0288301	0.0370537	0.0280802	0.0299134	0.0271614
M1_Burchell_BN20	M1	BRC	-0.0344787	0.0160918	-0.00372131	-0.00287037	0.065181	-0.00341519	0.0845927	0.0186411	0.0855298	-0.0095559	-0.0266116	0.0123346	-0.106182	-0.00876523	-0.0514162	-0.00434815	-0.0304655	0.0189243	-0.0241857	0.0216486	-0.0193791	0.0236647	-0.0129125	0.0263817	-0.00508748	0.0292783	0.00304551	0.0341286	0.00896953	0.0400059	0.0155689	0.0464303	0.0207046	0.0496602	0.0261677	0.0519419	0.0309403	0.0493513	0.03324	0.0444583	0.0342258	0.0371188	0.0327538	0.0295764	0.0313695	0.0221146	0.0321943
M1_Burchell_BN22	M1	BRC	-0.0273158	0.0172563	-0.00524778	-0.00418592	0.0679847	-0.00154829	0.0868086	0.0121151	0.084446	-0.0102344	-0.0251443	0.00487803	-0.107512	-0.00207667	-0.0519916	-0.00272287	-0.0243806	0.0194486	-0.0206681	0.0233251	-0.0196759	0.027626	-0.01563	0.0304737	-0.0106077	0.0338766	-0.00483672	0.0385386	0.000285	0.0428906	0.0069294	0.0465029	0.0106879	0.0496327	0.0161067	0.0493769	0.0221378	0.0472895	0.0250417	0.0438504	0.0257678	0.0384905	0.0236749	0.0329161	0.0208113	0.0269604	0.019919
M2_Burchell_1909-69	M2	BRC	-0.0319458	0.0182315	-0.00314263	-0.00380623	0.0693601	-0.00403185	0.0841931	0.0127805	0.0854968	-0.0133259	-0.0329829	0.00656113	-0.105589	-0.0179968	-0.0536491	-0.00371316	-0.0284288	0.0185355	-0.0237995	0.0219463	-0.0193832	0.0262373	-0.0149882	0.0310055	-0.0101177	0.0350597	-0.00601402	0.0381831	-0.00196949	0.0411969	0.00222326	0.0444106	0.00647267	0.0473618	0.0100817	0.0500468	0.0171477	0.0503486	0.021452	0.0470443	0.0220243	0.0430773	0.0220266	0.0367091	0.0202374	0.0303155	0.0171646
M2_Burchell_BB13	M2	BRC	-0.0356702	0.0211529	-0.00390604	0.00686876	0.0699565	-0.00880526	0.0828381	0.0108189	0.0855996	-0.0106371	-0.0226161	0.0125778	-0.108708	-0.0160638	-0.0508996	-0.0034745	-0.0298967	0.020701	-0.0258342	0.0242081	-0.0213667	0.027743	-0.0170637	0.031151	-0.0127362	0.0345729	-0.00903146	0.036815	-0.00468324	0.0374678	-0.00104567	0.0404212	0.00339918	0.0412187	0.00781238	0.0405794	0.016043	0.0415502	0.0215194	0.0374578	0.0238972	0.035549	0.0236748	0.0317218	0.02316	0.0275205	0.0226228
M2_Burchell_BB9	M2	BRC	-0.0291585	0.0150804	-0.0077362	0.0068481	0.0669901	-0.00991524	0.0833786	0.0133849	0.0880122	-0.0127751	-0.0289292	0.00795818	-0.109552	-0.0190757	-0.0536997	-0.0101193	-0.0255317	0.0160954	-0.0207116	0.0198509	-0.016209	0.0252063	-0.0115115	0.0311009	-0.00633702	0.0363203	-0.0023657	0.0405536	0.0024148	0.0433256	0.00796442	0.0454814	0.0130518	0.0484622	0.0179518	0.0501212	0.0264559	0.0501113	0.0304175	0.0463925	0.0299558	0.0424885	0.0274548	0.0362367	0.0246886	0.0293698	0.0228496
M2_Burchell_BN1	M2	BRC	-0.0281948	0.0198453	-0.00119413	0.00631967	0.0602154	-0.00912536	0.0911648	0.0131893	0.0768072	-0.00819195	-0.0240129	0.0118607	-0.109465	-0.0198151	-0.0523695	-0.00541054	-0.0241132	0.0208761	-0.0208398	0.0255595	-0.0172449	0.0308703	-0.0141931	0.0363758	-0.00934343	0.039314	-0.00440555	0.0399633	-0.000375	0.0430069	0.00412938	0.0460153	0.00944523	0.0468106	0.013335	0.0496845	0.0211137	0.0506113	0.025455	0.0477036	0.0260451	0.0440036	0.0262371	0.0384258	0.0250204	0.0327657	0.0240754
M2_Burchell_BN20	M2	BRC	-0.0368749	0.0135112	-0.00323997	0.00310355	0.0677919	-0.00941891	0.0827565	0.0123473	0.090806	-0.00465657	-0.0247663	0.00691213	-0.106184	-0.0142615	-0.0543722	-0.0100423	-0.0310021	0.0141601	-0.0252486	0.0178935	-0.0190734	0.0223809	-0.0137887	0.0281358	-0.00905527	0.0341449	-0.00461251	0.0382655	0.000467	0.0413071	0.00631994	0.0437307	0.011443	0.0473397	0.0159554	0.050583	0.0240315	0.0515383	0.0279868	0.0468671	0.0280231	0.0418732	0.0264368	0.0342417	0.0227665	0.0270628	0.0224287
M2_Burchell_BN22	M2	BRC	-0.028131	0.016284	-0.00732304	0.000347	0.0664462	-0.0037943	0.0871539	0.0130657	0.0865829	-0.00930763	-0.0240581	0.0055167	-0.110525	-0.0132222	-0.0512482	-0.00722504	-0.0250133	0.0186833	-0.0208162	0.0236359	-0.0164784	0.0288861	-0.0132166	0.0350736	-0.00808743	0.0388409	-0.00422134	0.0419857	-0.000706	0.0446896	0.00397834	0.0449521	0.0082326	0.0472504	0.0123892	0.0493634	0.0197003	0.051085	0.0228985	0.04699	0.0228636	0.0422364	0.0220823	0.0346349	0.0212868	0.0269138	0.0205216
P3_Burchell_1909-69	P3	BRC	-0.0285629	0.0195337	-0.0137047	0.0190087	0.0796883	-0.004725	0.087745	0.0177421	0.0887928	-0.0180782	-0.0290357	-0.000901	-0.0997903	-0.0169748	-0.0502759	-0.00506072	-0.0223013	0.0238072	-0.0202704	0.0274498	-0.0163613	0.0342175	-0.0123353	0.0410118	-0.00700908	0.0477656	-0.00446703	0.0507988	0.000714	0.0541391	0.00712051	0.0582438	0.0141406	0.0607081	0.0219883	0.0600518	0.0287708	0.0545417	0.0279972	0.0448201	0.0245389	0.0388026	0.0220366	0.0313234	0.0204138	0.0235449	0.0195842
P3_Burchell_BB9	P3	BRC	-0.0310486	0.0316443	-0.0155682	0.0214218	0.0803543	-0.00532373	0.0850135	0.00547207	0.0903657	-0.0188087	-0.0291419	-0.00716122	-0.103889	-0.0201407	-0.0394314	0.00335278	-0.0261582	0.0371125	-0.0234697	0.0410002	-0.017729	0.0469093	-0.00999023	0.0501644	-0.00137782	0.0522175	0.00331976	0.0504319	0.0110853	0.0499681	0.0205266	0.0525836	0.0293742	0.056552	0.0375358	0.0594045	0.0427942	0.0562453	0.0391342	0.0458687	0.0352127	0.0390855	0.0302165	0.0321014	0.0247595	0.0260029	0.0215617
P3_Burchell_BN1	P3	BRC	-0.0292464	0.0307143	-0.0177868	0.0219256	0.0673001	-0.0063893	0.0936441	0.0125596	0.0827996	-0.00494555	-0.0293125	-0.00158772	-0.10323	-0.017398	-0.0427668	0.00280285	-0.0231622	0.0343145	-0.0208943	0.0370474	-0.0173245	0.0419296	-0.0118193	0.0453032	-0.00522629	0.049384	-0.00140189	0.0507308	0.00407724	0.0539795	0.0113808	0.0555704	0.0185272	0.0566392	0.025189	0.0579444	0.0297365	0.0532896	0.0290925	0.0442058	0.028315	0.03874	0.0260222	0.0329635	0.0238085	0.0273966	0.0203866
P3_Burchell_BN20	P3	BRC	-0.0303753	0.0145473	-0.0214524	0.009746	0.082312	-0.0043379	0.0845996	0.014241	0.0897212	-0.0220208	-0.024155	-0.0126022	-0.10547	-0.016509	-0.0418651	-0.00311515	-0.0245656	0.0186692	-0.024212	0.0262197	-0.0165758	0.0355232	-0.00689864	0.0427605	0.00376692	0.0486713	0.00864101	0.0515046	0.0157582	0.0556372	0.023661	0.0600131	0.0310933	0.0621545	0.0383585	0.0604639	0.0438754	0.0545909	0.0400785	0.0436268	0.0361407	0.0367372	0.0327278	0.028054	0.0283632	0.02008	0.0258374
P3_Burchell_BN22	P3	BRC	-0.0318897	0.033247	-0.0259778	0.0207782	0.0770209	-0.000247	0.0881595	0.0134139	0.0828128	-0.0173523	-0.0267589	-0.0100797	-0.101035	-0.0145184	-0.0497462	-0.0033618	-0.0276526	0.0350008	-0.0241665	0.0367614	-0.0188702	0.0417414	-0.0129795	0.0469438	-0.00541321	0.0516194	-0.0010455	0.0526806	0.00601321	0.0542483	0.0146976	0.0557963	0.0222937	0.0587021	0.0290618	0.0579949	0.0345462	0.0523978	0.0341992	0.0438413	0.0292133	0.0405678	0.0251627	0.0350006	0.022339	0.0283054	0.0204374
P3_Burchell_BS30	P3	BRC	-0.0363521	0.0216965	-0.019389	0.0265206	0.0808959	-0.0106768	0.0901085	0.0128676	0.0942247	-0.0146626	-0.0345964	0.00336411	-0.10535	-0.0128712	-0.0484759	-0.000176	-0.0278516	0.026364	-0.0268141	0.0312213	-0.0216463	0.0373156	-0.0141587	0.0405828	-0.00722027	0.0453907	-0.00433837	0.0481476	0.000914	0.0505192	0.00774059	0.051707	0.0146161	0.0514479	0.0219491	0.0512551	0.0281735	0.0461148	0.0285833	0.037018	0.0276468	0.0317271	0.0257735	0.0256736	0.0236091	0.0195064	0.0206352
P4_Burchell_1909-69	P4	BRC	-0.0289828	0.0282273	-0.0128533	0.0115604	0.0690642	-0.00999294	0.0855275	0.00813432	0.084049	-0.020927	-0.0301601	0.0142383	-0.087667	-0.00704271	-0.051665	0.00338749	-0.0231156	0.0299045	-0.0186741	0.0340522	-0.0132948	0.040522	-0.0055885	0.0458112	0.000321	0.0507737	0.00491006	0.0539666	0.0117791	0.0582343	0.0188194	0.0608375	0.0264149	0.059207	0.0274788	0.0541298	0.0283236	0.0465618	0.0259998	0.0384963	0.0214331	0.03155	0.0208968	0.0299901	0.0213382	0.0303166	0.0224093
P4_Burchell_BB13	P4	BRC	-0.0316278	0.0284543	-0.0287092	0.0214973	0.0795747	-0.0144192	0.0896517	0.00617737	0.0922042	-0.0254603	-0.0261058	0.00224538	-0.106948	-0.0108384	-0.0486648	-0.0011698	-0.0270482	0.0306455	-0.0237337	0.0345129	-0.0183549	0.0393629	-0.0110008	0.0444964	-0.00314345	0.0465739	0.00371095	0.0459123	0.0145987	0.0478042	0.0250781	0.04805	0.034719	0.0453344	0.0347824	0.0412489	0.031079	0.0348858	0.0304898	0.024696	0.0130624	0.0141292	0.00769914	0.0152699	0.00934017	0.0140558	0.0173042
P4_Burchell_BB9	P4	BRC	-0.0287549	0.0276823	-0.0189699	0.0209451	0.0740428	-0.00968459	0.0846509	0.000345	0.08535	-0.0219884	-0.0294224	0.000977	-0.103738	-0.0154441	-0.0437311	0.00830608	-0.0225724	0.0303124	-0.0184539	0.0358072	-0.0121848	0.0415214	-0.0040168	0.0457163	0.00433268	0.0469316	0.0110209	0.0482392	0.0206341	0.054373	0.0299325	0.0601467	0.0397286	0.0582879	0.0404186	0.0521657	0.0381581	0.0401924	0.0286991	0.0246248	0.0211505	0.0129196	0.0234165	0.0115891	0.0233686	0.0116818	0.022745
P4_Burchell_BN1	P4	BRC	-0.0262521	0.0289185	-0.0219716	0.020478	0.0666233	-0.0106053	0.0967737	0.00334534	0.0810143	-0.0134023	-0.0265902	0.00300141	-0.103915	-0.0106247	-0.04104	0.00567069	-0.0219858	0.0317152	-0.0168316	0.0346299	-0.0101365	0.0389152	-0.00253428	0.043315	0.00424213	0.0460898	0.0092891	0.0480355	0.0164882	0.0518917	0.0239355	0.0547688	0.0309271	0.0544705	0.0306544	0.0482657	0.0318495	0.0362331	0.0301267	0.0227699	0.0280007	0.0157632	0.0263354	0.0154606	0.0265258	0.0157343	0.0294047
P4_Burchell_BN20	P4	BRC	-0.029159	0.0204798	-0.0122175	0.017152	0.077412	-0.0106139	0.0849902	0.0070861	0.0875403	-0.0296801	-0.0263932	0.00352765	-0.108808	-0.0169693	-0.0497266	-0.00717586	-0.0220853	0.0262112	-0.0160613	0.0311134	-0.0090354	0.0368286	-0.000922	0.042296	0.00630486	0.0461008	0.0108545	0.0500744	0.0190843	0.0534981	0.0269987	0.0553076	0.0346997	0.052158	0.03515	0.0487677	0.0337755	0.0415331	0.033934	0.0339394	0.025742	0.0256115	0.0251477	0.0232008	0.0253087	0.0238762	0.0269633
M1_Caballus_1928-95	M1	CBL	-0.0276684	0.0102576	-0.0135735	0.00247442	0.0705075	0.0040789	0.0847436	0.0235829	0.0831511	-0.00595381	-0.0217002	-0.00820125	-0.108281	-0.0304711	-0.0327022	-0.00567673	-0.0250135	0.0136591	-0.022018	0.0175304	-0.0183085	0.0227007	-0.0146591	0.0281053	-0.0116285	0.0328278	-0.0089369	0.0367856	-0.00489129	0.0408659	-0.000603	0.0447521	0.0054227	0.0485912	0.0129576	0.0505413	0.0205732	0.0495111	0.0241653	0.0434878	0.0228927	0.0356467	0.0206183	0.0302212	0.0189249	0.0261428	0.0199855
M1_Caballus_1971-323	M1	CBL	-0.0365077	0.0191455	-0.0159196	0.00201714	0.0674531	0.000369	0.0876441	0.0182374	0.0808721	-0.00592405	-0.0313156	0.00177974	-0.107239	-0.0154763	-0.0425244	-0.00118954	-0.0316823	0.0198678	-0.0273396	0.0223889	-0.0223189	0.0266361	-0.0174084	0.0314157	-0.013041	0.0353096	-0.00959933	0.0388795	-0.00483312	0.0422561	-0.000348	0.0456251	0.0052122	0.0492527	0.011517	0.0516959	0.0179232	0.050314	0.0212535	0.0438162	0.0214573	0.036483	0.0206279	0.0318345	0.019687	0.0280933	0.018558
M1_Caballus_1906-59	M1	CBL	-0.0321207	0.0252998	-0.0156583	0.00841364	0.0553687	0.00399735	0.0941671	0.0170804	0.0816953	-0.00465607	-0.0395897	0.0113108	-0.101327	-0.0132166	-0.0586943	0.000295	-0.0253414	0.0255582	-0.0191176	0.0270069	-0.012977	0.0316583	-0.00626309	0.0356795	0.000278	0.0370937	0.00611638	0.0383093	0.0125594	0.0415027	0.0187054	0.0451388	0.0259967	0.0495103	0.0335013	0.0521416	0.0401433	0.0487431	0.0420798	0.0418769	0.0385701	0.0360624	0.0339676	0.0325927	0.0313776	0.0288855	0.0318091
M1_Caballus_BM150	M1	CBL	-0.0297499	0.0222769	-0.00785126	0.00900792	0.0581274	0.00113706	0.0865113	0.0184343	0.0808898	0.00143378	-0.0255526	0.00288731	-0.105435	-0.00833372	-0.0452231	-0.00582941	-0.0251623	0.0246065	-0.0214351	0.0286749	-0.016405	0.0331293	-0.0115011	0.0375292	-0.00777874	0.041562	-0.00381749	0.044208	0.000979	0.0475652	0.00535365	0.0512769	0.0119278	0.0537478	0.0201209	0.0539896	0.0281002	0.0522521	0.0312281	0.0477804	0.0285604	0.0429678	0.0235451	0.0402627	0.0184189	0.0389238	0.0150469
M1_Caballus_C114	M1	CBL	-0.0410944	0.0157347	-0.000904	-0.00216205	0.0591057	-0.00236942	0.0850819	0.0231761	0.0820353	-0.00737538	-0.0366315	-0.00291214	-0.107891	-0.00943772	-0.0499176	-0.0019982	-0.035105	0.0163036	-0.0292347	0.0195211	-0.0219039	0.0238316	-0.0161097	0.0303852	-0.00947997	0.0342932	-0.00441934	0.038958	0.00179627	0.0445514	0.00706025	0.0505587	0.0133414	0.0570314	0.0218467	0.0599145	0.0302596	0.0583653	0.0345732	0.0515202	0.0337425	0.0433301	0.0312161	0.038708	0.0277226	0.0353605	0.0237723
M1_Caballus_C38	M1	CBL	-0.0276355	0.0233985	-0.00454061	0.00709961	0.058655	0.00371504	0.0803757	0.028024	0.078078	-0.00516169	-0.0226768	0.00180008	-0.0987891	-0.0111774	-0.0444255	-0.00491563	-0.0220912	0.0250308	-0.0168119	0.0270767	-0.011949	0.0315508	-0.00711228	0.035844	-0.00382387	0.0400789	-0.0016336	0.0440981	0.00169132	0.0484256	0.00488953	0.0524267	0.00936279	0.0561062	0.0152638	0.0572754	0.0215846	0.0545427	0.0246607	0.0488056	0.0227539	0.0418981	0.0222443	0.037712	0.0207622	0.03419	0.0206647
M1_Caballus_C44	M1	CBL	-0.0307285	0.0177079	-0.0165476	0.00676816	0.0698793	-0.000311	0.0872292	0.0203134	0.0818193	-0.0050188	-0.0274605	-0.00374246	-0.105954	-0.0126951	-0.0473983	-0.0165938	-0.0262866	0.0192687	-0.0229608	0.0229994	-0.0187361	0.0278777	-0.0140996	0.0325848	-0.0104164	0.0370405	-0.00750525	0.0411027	-0.00320351	0.045406	0.000763	0.0498271	0.00693839	0.0531626	0.0132599	0.0566159	0.0192762	0.0549635	0.0218949	0.0475059	0.0205105	0.0393961	0.018561	0.0342885	0.0177239	0.0298241	0.0169192
M1_Caballus_C59	M1	CBL	-0.0323538	0.0209726	-0.00782194	0.00281569	0.059517	-0.00364032	0.0829705	0.0190277	0.0754355	-0.00746516	-0.0273667	0.00136632	-0.105754	-0.0168139	-0.0470597	-0.00893745	-0.0276324	0.0230633	-0.0227814	0.0255683	-0.0178508	0.0300779	-0.0120511	0.033862	-0.00764604	0.0378835	-0.00390346	0.041501	0.000696	0.0456808	0.00400373	0.0505378	0.00846848	0.0554247	0.014747	0.0574428	0.0216834	0.0554474	0.0255524	0.0503997	0.0241781	0.0446381	0.0208338	0.0405796	0.0194137	0.0362888	0.0193005
M1_Caballus_C62	M1	CBL	-0.0321948	0.0232385	-0.0167139	0.00584854	0.0693642	-0.002045	0.0824142	0.0208525	0.0852385	-0.000374	-0.0274459	0.00356017	-0.107473	-0.0118223	-0.0465579	-0.0116634	-0.0287369	0.0247815	-0.0251444	0.0272994	-0.0206351	0.0313928	-0.0148738	0.0345002	-0.0109908	0.0384544	-0.00652821	0.0388426	-0.00146291	0.0411519	0.00417305	0.0424104	0.0104691	0.0463643	0.0176236	0.0484451	0.0241309	0.0463342	0.0262144	0.040094	0.0221972	0.0340429	0.0175853	0.0308962	0.0181157	0.0270839	0.0191976
M1-Caballus_C63	M1	CBL	-0.0323621	0.0167247	-0.00624684	-0.00220721	0.0534881	-0.000893	0.081553	0.0220517	0.0824924	-0.0125406	-0.0349197	-0.00210146	-0.0973235	-0.00887841	-0.0568925	-0.00864364	-0.0273945	0.0206676	-0.0212371	0.0234608	-0.015485	0.029406	-0.00996309	0.0357519	-0.00599663	0.0416219	-0.00335908	0.0468592	-0.000926	0.0533488	0.00320372	0.0583326	0.0077589	0.0640057	0.0143996	0.0657824	0.0222132	0.0626679	0.0273585	0.0541245	0.0285794	0.0458521	0.0259024	0.0405845	0.0237062	0.0357271	0.0232484
M1_Caballus_C81	M1	CBL	-0.030243	0.0156397	-0.00779781	0.00295858	0.0535329	0.00119367	0.0795522	0.0195892	0.0867493	-0.00979257	-0.0280565	-0.0023387	-0.10616	-0.00652041	-0.0497175	-0.0056546	-0.0264225	0.0183304	-0.0215237	0.0215547	-0.0161873	0.0269636	-0.0110786	0.0325161	-0.00799455	0.0380014	-0.00419726	0.0416922	0.000219	0.0462398	0.00540529	0.0495083	0.0123518	0.0523993	0.019577	0.0549515	0.0265581	0.0533351	0.029856	0.0466069	0.0286621	0.0403041	0.0255086	0.0369679	0.0230855	0.0342296	0.0210867
M1_Caballus_MS96872	M1	CBL	-0.0346835	0.0168823	-0.0128898	-0.00566772	0.0693728	0.00146083	0.081422	0.0213534	0.0840109	-0.00791712	-0.0245662	-0.000392	-0.107164	-0.0184836	-0.0476331	-0.00787422	-0.0306939	0.01865	-0.0266497	0.0210428	-0.0217924	0.0255417	-0.0169051	0.031234	-0.0127836	0.0366676	-0.00865635	0.0408723	-0.00301536	0.0452046	0.00312216	0.0484198	0.0101631	0.0526604	0.0179614	0.0549611	0.0252286	0.0531715	0.0281561	0.0460546	0.0271003	0.0385277	0.0246454	0.0337567	0.0225104	0.029835	0.0205374
M1_Caballus_CP5	M1	CBL	-0.0294743	0.0215841	-0.00549908	0.0063225	0.0562264	7.29e-05	0.0833238	0.0180732	0.0857701	-0.00567275	-0.0315375	-0.0101591	-0.0982092	-0.00477304	-0.0479746	-0.00266971	-0.0257038	0.02495	-0.0218901	0.0290267	-0.0163828	0.0330516	-0.0116315	0.0375473	-0.00799305	0.0414488	-0.00471773	0.0444715	-0.001743	0.0488111	0.00133792	0.0525797	0.00706099	0.0547067	0.0143223	0.0556644	0.0214178	0.054417	0.0247585	0.0478789	0.0247822	0.042361	0.0211984	0.0384144	0.0192891	0.0344322	0.0174102
M2_Caballus_1928-95	M2	CBL	-0.0294407	0.025556	-0.0209618	0.00697943	0.0741017	0.0102917	0.0847679	0.0250572	0.0877058	-0.00340953	-0.0255156	-0.0211471	-0.10715	-0.0362944	-0.0385467	-0.0197249	-0.0259493	0.0277878	-0.022559	0.0296704	-0.0186917	0.0329113	-0.0149513	0.0365044	-0.00988038	0.0402911	-0.00449115	0.0441078	0.00118589	0.0479515	0.00616063	0.0509764	0.0116068	0.053765	0.0174724	0.0543085	0.0219361	0.0517809	0.0233961	0.0441838	0.0229606	0.0386342	0.021182	0.0320868	0.018746	0.0264582	0.0160619
M2_Caballus_1971-323	M2	CBL	-0.0349156	0.0147435	-0.0213103	0.00503427	0.0689242	0.00332798	0.0820001	0.0192055	0.0790794	0.00525339	-0.0306808	-0.00179294	-0.10465	-0.0206742	-0.04341	-0.0127726	-0.0300958	0.0173906	-0.0257984	0.0205542	-0.0220214	0.0258429	-0.018394	0.0312322	-0.013794	0.037328	-0.00908569	0.0431439	-0.00358043	0.047968	0.00101104	0.051762	0.00672021	0.0543081	0.0130943	0.0554158	0.017879	0.0525894	0.0207317	0.0447598	0.0216552	0.0396878	0.021802	0.033502	0.0212984	0.0278794	0.0203438
M2_Caballus_BM150	M2	CBL	-0.0316417	0.0189301	-0.0123273	0.00313079	0.0617861	0.00184039	0.0864976	0.021355	0.0770964	0.00329799	-0.0251143	-0.000367	-0.106757	-0.0163904	-0.0483219	-0.0119568	-0.026951	0.0212737	-0.0230275	0.0237314	-0.0199714	0.0279084	-0.0162991	0.0312292	-0.0119271	0.0350627	-0.00631185	0.0374071	-0.000579	0.0402644	0.0043258	0.0427199	0.00977282	0.0454386	0.0154256	0.0479807	0.0192242	0.0475081	0.0200064	0.0421091	0.0188813	0.0378472	0.0175643	0.0324734	0.0172792	0.027324	0.0161037
M2_Caballus_114	M2	CBL	-0.0397783	0.0194951	-0.00811125	0.00472937	0.0603812	0.00176164	0.0879363	0.0159391	0.0844147	-0.0112311	-0.0344841	0.00239952	-0.105049	-0.0191794	-0.0521068	-0.00472371	-0.0334834	0.02303	-0.0274614	0.0256173	-0.0220641	0.0295227	-0.0176522	0.0338118	-0.0130077	0.039127	-0.00641127	0.0425034	-0.000118	0.0466418	0.00445349	0.0508067	0.0102947	0.0537936	0.0164611	0.0558862	0.021801	0.0533721	0.0252899	0.0471472	0.0254338	0.044555	0.0229615	0.0415065	0.0191009	0.0388069	0.016929
M2_Caballus_C38	M2	CBL	-0.0291466	0.0229255	-0.00992184	0.0056854	0.0628965	0.00446366	0.0785683	0.0272011	0.0774059	-0.00131746	-0.0267315	-0.00315875	-0.106377	-0.0224755	-0.0504413	-0.0117395	-0.0244177	0.0248939	-0.0212044	0.0283429	-0.0172646	0.0327636	-0.0141483	0.0374756	-0.00945867	0.0418966	-0.00480423	0.0461863	-0.000232	0.0503983	0.00349998	0.0538378	0.00748859	0.0566202	0.012454	0.0569572	0.0163147	0.0544908	0.0182202	0.0479178	0.0178885	0.0434281	0.0171815	0.0379075	0.0158764	0.0328703	0.0143776
M2_Caballus_C44	M2	CBL	-0.0323352	0.0188646	-0.0190345	0.00666833	0.0637818	-0.00301611	0.0901224	0.019836	0.0733035	0.00596148	-0.0298335	0.00178864	-0.105613	-0.0340915	-0.0408516	-0.0202476	-0.0272803	0.0185934	-0.023703	0.0205623	-0.0202614	0.0245247	-0.0170275	0.0289749	-0.0130101	0.0343888	-0.00950625	0.0402077	-0.00451846	0.0448728	-0.000134	0.0487392	0.00475004	0.0524001	0.0109137	0.0536765	0.0161182	0.052206	0.0190754	0.0458465	0.0189897	0.0408908	0.0185831	0.0346574	0.0185392	0.0289522	0.0166934
M2_Caballus_C59	M2	CBL	-0.028837	0.0206408	-0.0153392	0.00805112	0.0659914	0.000276	0.0752411	0.0173414	0.0797045	-0.00536409	-0.0260293	-0.000285	-0.104988	-0.0272585	-0.0454812	-0.0118102	-0.0239909	0.0235916	-0.0201655	0.0269868	-0.0170695	0.032369	-0.0149413	0.0381625	-0.0111294	0.0439561	-0.00533581	0.0476925	0.000122	0.0512073	0.00193208	0.0562352	0.00602296	0.0590663	0.0121164	0.0592747	0.0172644	0.0576094	0.019034	0.0517541	0.0171608	0.0472563	0.018284	0.0410858	0.0184889	0.034735	0.0180838
M2_Caballus_C62	M2	CBL	-0.0328296	0.025237	-0.0214923	0.0107053	0.0716752	0.00194188	0.0848819	0.0202759	0.0836962	-0.000485	-0.0320779	0.00782319	-0.105176	-0.026144	-0.0455776	-0.0156588	-0.0287152	0.0274949	-0.025267	0.0303366	-0.0213819	0.0340317	-0.0169105	0.0365523	-0.0123839	0.0404355	-0.00728485	0.043594	-0.00229737	0.0468362	0.00196313	0.0488017	0.00747088	0.0489933	0.0140125	0.0496654	0.0189384	0.0474543	0.021892	0.0416382	0.0206304	0.0375489	0.0203729	0.0320118	0.0191749	0.0270426	0.0171828
M2_Caballus_C63	M2	CBL	-0.0328913	0.0189903	-0.0121049	0.0017529	0.0581688	0.00568622	0.0789257	0.024246	0.0776725	-0.00570944	-0.0331303	-0.00174177	-0.0950901	-0.0160933	-0.0486483	-0.00583764	-0.0265562	0.0223183	-0.0207566	0.0253938	-0.0153653	0.0301063	-0.0113737	0.0352062	-0.00690798	0.0405906	-0.0030268	0.0455735	-0.000728	0.0511319	0.0014942	0.055435	0.0056311	0.0578062	0.0111735	0.0581922	0.0161787	0.0552573	0.020585	0.0482292	0.0220799	0.0436867	0.0215584	0.037793	0.022555	0.0320837	0.0223228
M2_Caballus_C81	M2	CBL	-0.0312874	0.024064	-0.0218895	0.00508427	0.0583041	0.00146983	0.0851646	0.0166322	0.0834311	-0.00591806	-0.0308979	-0.00753796	-0.105566	-0.0136369	-0.0460746	-0.00352394	-0.0275738	0.0258981	-0.0234891	0.0269872	-0.019226	0.0298682	-0.0150841	0.03291	-0.0101257	0.0365495	-0.00500646	0.0403011	0.000146	0.0440291	0.0048822	0.0462044	0.0099516	0.0487356	0.0150262	0.0506232	0.0183849	0.0481977	0.0206945	0.0425563	0.0207524	0.0392032	0.0199796	0.035468	0.0187991	0.0321733	0.0158437
M2_Caballus_C84	M2	CBL	-0.0333625	0.0183632	-0.0163283	0.00215593	0.0713301	0.00425478	0.0778012	0.0206821	0.0836887	-0.00284187	-0.0282049	-0.00678753	-0.109742	-0.0204835	-0.048407	-0.0187882	-0.0281847	0.0203671	-0.0234541	0.0226728	-0.0190676	0.0266214	-0.0160341	0.031383	-0.0127948	0.0370372	-0.00889611	0.0418693	-0.00418718	0.0457232	-0.000447	0.0489389	0.00441432	0.0508999	0.0100847	0.0515071	0.0147774	0.0486758	0.018982	0.0434746	0.0179277	0.0396455	0.0164667	0.0344187	0.0163152	0.0292631	0.0157463
M2_Caballus_CP5	M2	CBL	-0.0327765	0.0232257	-0.0062976	0.00257411	0.0662997	0.00202594	0.0831766	0.0167956	0.0840586	0.000966	-0.027653	0.00503415	-0.10976	-0.0160347	-0.0469549	-0.00612317	-0.028227	0.0245747	-0.0242785	0.0262936	-0.0210422	0.0293874	-0.0176991	0.0315286	-0.0140696	0.0341252	-0.0107078	0.0371209	-0.0068818	0.0395535	-0.00385433	0.0417535	-0.000557	0.0438763	0.0045135	0.0431615	0.00907128	0.0419809	0.0118482	0.0364753	0.0127541	0.0331844	0.0130256	0.0291587	0.0142909	0.025897	0.0140371
P3_caballus_1928-95	P3	CBL	-0.035252	0.0332468	-0.0303662	0.0217135	0.081265	-0.00767215	0.0879605	0.0126775	0.0962937	-0.0139908	-0.0197853	-0.020494	-0.099407	-0.0320314	-0.0292742	-0.00900901	-0.0304653	0.0354465	-0.025778	0.0378354	-0.0203674	0.0405575	-0.0141638	0.0440756	-0.00775295	0.0474612	-0.00135255	0.0518309	0.00484518	0.0557845	0.0119731	0.0574175	0.0198807	0.0574435	0.0270388	0.0548767	0.0309669	0.0489934	0.0289188	0.0415541	0.025244	0.0338471	0.0210952	0.0262314	0.0172226	0.0204441	0.0138155
P3_Caballus_1971-323	P3	CBL	-0.0335413	0.0323228	-0.0338393	0.0207736	0.0792169	-0.00460533	0.0906879	0.0178761	0.0869576	-0.0175079	-0.0303417	-0.00945719	-0.103632	-0.0194475	-0.0371109	-0.001048	-0.0266237	0.0324679	-0.0206745	0.0344319	-0.0153419	0.0387357	-0.00988867	0.0439703	-0.00471073	0.0488214	0.000989	0.0530367	0.00709066	0.0556574	0.0136606	0.0574543	0.0205329	0.0581967	0.0265185	0.0554126	0.0302444	0.049258	0.0288589	0.0416246	0.0255689	0.0340499	0.0216463	0.0264928	0.0185689	0.0201382	0.0140182
P3_Caballus_1906-59	P3	CBL	-0.0342987	0.0310561	-0.0239791	0.0193689	0.0682363	-0.00767352	0.0901458	0.0237927	0.0804936	-0.0187618	-0.0292398	-0.0132955	-0.0952258	-0.0145842	-0.0411172	-0.000163	-0.0271818	0.0326687	-0.020825	0.0353675	-0.0147242	0.0391268	-0.0082414	0.0437108	-0.00104	0.0472627	0.0066489	0.0516344	0.0142315	0.0560059	0.0210532	0.0616757	0.0290676	0.0645253	0.035976	0.0638504	0.0385902	0.0591365	0.034506	0.0529875	0.0279637	0.0463571	0.0222268	0.0380964	0.0171608	0.0302645	0.0155881
P3_Caballus_BM150	P3	CBL	-0.0274645	0.0294449	-0.0193622	0.012041	0.0694041	-0.00135674	0.0895601	0.0223135	0.0855855	-0.00884827	-0.0302382	-0.0158012	-0.0997536	-0.0147145	-0.0385374	-0.00464154	-0.0222607	0.0311359	-0.0181008	0.0345172	-0.0134177	0.0382221	-0.00801285	0.0418822	-0.00272943	0.0454061	0.00257616	0.0495697	0.00845658	0.05274	0.0151376	0.0552659	0.0224863	0.0565001	0.02877	0.0553059	0.0311042	0.0500197	0.0278349	0.0434774	0.0222091	0.0373788	0.0198972	0.0287691	0.0176928	0.0207204	0.0142131
P3_Caballus_C114	P3	CBL	-0.0310995	0.0344336	-0.0227324	0.0126379	0.0657139	0.000141	0.0889514	0.0191479	0.0778142	-0.00737904	-0.022602	-0.0197931	-0.100256	-0.022432	-0.0362319	-0.00330703	-0.0263611	0.0374058	-0.0208783	0.0405624	-0.015781	0.045395	-0.0101159	0.0503146	-0.00529013	0.0552963	-5.55e-05	0.0596152	0.00614381	0.061426	0.0131748	0.0624506	0.0208651	0.0627077	0.0277076	0.0609436	0.0312666	0.0557834	0.0303615	0.0490287	0.0253261	0.0427736	0.0208903	0.0349793	0.0188804	0.0262106	0.0155138
P3_Caballus_C38	P3	CBL	-0.0297888	0.030176	-0.0269339	0.0118129	0.0695275	-0.0022635	0.0873483	0.0195993	0.0857114	-0.0122074	-0.0311649	-0.0115155	-0.102885	-0.0184575	-0.0398259	-0.00271784	-0.0246844	0.0318165	-0.0198111	0.0351716	-0.0143567	0.0392229	-0.008671	0.0437555	-0.00498503	0.0494985	0.000452	0.0537856	0.00633206	0.0574395	0.0130363	0.0601469	0.0203796	0.0612705	0.0266046	0.0593674	0.0287249	0.0535287	0.0256858	0.0463362	0.0214918	0.0388193	0.0190346	0.0300116	0.0174254	0.02193	0.0138125
P3_Caballus_C44	P3	CBL	-0.0319001	0.0293381	-0.0328011	0.0206984	0.0755943	-0.00705374	0.0908596	0.0193074	0.0873058	-0.0139227	-0.0310509	-0.00936291	-0.0980382	-0.0245679	-0.0426709	-0.00746753	-0.0256301	0.0308079	-0.0199092	0.0328293	-0.0155319	0.0376238	-0.0115326	0.0440331	-0.00674186	0.0495379	-0.000681	0.0541879	0.00574566	0.057914	0.0124062	0.0613668	0.0197808	0.0624691	0.0260049	0.0611128	0.0274266	0.0543599	0.0259404	0.0456868	0.0242369	0.037513	0.0212985	0.0295257	0.0190532	0.0226767	0.0153665
P3_Caballus_C59	P3	CBL	-0.0307805	0.0328253	-0.0284242	0.0181263	0.0749483	0.000455	0.0823731	0.0260965	0.0860776	-0.012233	-0.028174	-0.0115275	-0.104666	-0.0219362	-0.0389538	-0.00473104	-0.024438	0.0340042	-0.0180362	0.0365355	-0.0113385	0.0398976	-0.00494518	0.0447833	0.000349	0.0505145	0.00539955	0.0568315	0.0116124	0.0611451	0.0179811	0.0650585	0.0248848	0.0658561	0.0311396	0.0632745	0.034947	0.0571883	0.0338218	0.0490851	0.0295606	0.0404986	0.0252937	0.0307684	0.0223529	0.0218452	0.0194043
P3_Caballus_C62	P3	CBL	-0.0276088	0.0407683	-0.0344971	0.0331866	0.0800848	-0.00436958	0.0837265	0.0161129	0.0850908	-0.0201121	-0.0315149	-0.00727275	-0.0989899	-0.0271976	-0.0447085	-0.00338628	-0.0212213	0.0423038	-0.0151507	0.0432912	-0.00992201	0.0473943	-0.00329463	0.0507338	0.00321655	0.0539986	0.0105225	0.0561228	0.0175714	0.0581788	0.0247038	0.0595968	0.0315661	0.0591852	0.0362635	0.0560459	0.036196	0.0496622	0.0319921	0.0419201	0.0279889	0.0332351	0.0258343	0.023431	0.0212316	0.0174384	0.0165729
P3_Caballus_C63	P3	CBL	-0.0376252	0.0365387	-0.0289107	0.0156715	0.0658368	-0.00185551	0.0908665	0.0260383	0.0790837	-0.0134803	-0.0352221	-0.0196426	-0.0922952	-0.0154224	-0.0462166	-0.00341603	-0.0297599	0.0367407	-0.0214865	0.0375415	-0.013783	0.0402771	-0.00768332	0.0465391	-0.00100261	0.0515522	0.00543559	0.0567569	0.00963244	0.0629319	0.0155249	0.0664023	0.0224569	0.066347	0.0289558	0.0617562	0.0343429	0.0561104	0.0347941	0.0498503	0.0302057	0.0431281	0.0246278	0.034885	0.0195652	0.0269419	0.0155186
P3_Caballus_C81	P3	CBL	-0.0336622	0.0250551	-0.0286613	0.0108755	0.0735373	0.00238574	0.0951524	0.0253716	0.0828693	-0.0124928	-0.0325461	-0.0121949	-0.0995241	-0.0142079	-0.0485652	-0.00207663	-0.0280218	0.0261936	-0.0214565	0.0275937	-0.0160378	0.0321354	-0.0105885	0.0376477	-0.00410123	0.0411564	0.0022486	0.0455106	0.00823553	0.0495189	0.0155635	0.05097	0.023043	0.0530773	0.0296147	0.0522152	0.0326557	0.0471426	0.0308283	0.0401611	0.0276618	0.0331889	0.0227804	0.0270392	0.0186717	0.0210777	0.0148148
P3_Caballus_MS96872	P3	CBL	-0.0371063	0.0367486	-0.025582	0.00913898	0.0803688	-0.00625409	0.0848395	0.0164844	0.0900394	-0.0193798	-0.0261591	-0.0134115	-0.100174	-0.0222778	-0.0338688	-0.00663565	-0.031213	0.0386289	-0.026672	0.0419914	-0.0216691	0.0457687	-0.0157634	0.0493083	-0.00941663	0.051924	-0.0022411	0.0541769	0.00476402	0.0568323	0.0121325	0.058987	0.020226	0.0583072	0.0273015	0.0569654	0.0306684	0.0519349	0.0290187	0.0458053	0.0228057	0.0403037	0.0187958	0.0319436	0.0148193	0.0245702	0.0116952
P3_Caballus_CP5	P3	CBL	-0.0293541	0.0291529	-0.0222009	0.0112538	0.0770774	-0.000768	0.0879459	0.0249515	0.0853116	-0.0121436	-0.0293141	-0.0164276	-0.103909	-0.0178276	-0.0366843	-0.00386214	-0.0246147	0.0302088	-0.0196087	0.0322815	-0.0144914	0.0359049	-0.00961725	0.0409461	-0.00598786	0.0466818	-0.00085	0.0514456	0.00505402	0.0551296	0.0108312	0.0592667	0.0166699	0.0623114	0.0223155	0.0609191	0.025625	0.0555975	0.0244851	0.048357	0.020557	0.040919	0.0170551	0.0326607	0.0134813	0.0253713	0.0114555
P4_Caballus_1928-95	P4	CBL	-0.0380201	0.0245627	-0.0346833	0.013261	0.0793831	-0.000532	0.0851015	0.0200804	0.0952294	-0.0114185	-0.0165278	-0.019556	-0.0976854	-0.0382909	-0.0323767	-0.0143962	-0.0358362	0.0279308	-0.0322367	0.0328396	-0.0262838	0.0362672	-0.0199661	0.0399058	-0.0147189	0.0452995	-0.0095829	0.0509743	-0.00361576	0.0562829	0.00401862	0.0604939	0.0115268	0.062867	0.018459	0.0614753	0.0229574	0.0548759	0.0224875	0.0458104	0.020149	0.0372057	0.0178217	0.0304073	0.0154923	0.0248738	0.0141912
P4_Caballus_1971-323	P4	CBL	-0.0398266	0.0300696	-0.0383836	0.0226983	0.073788	0.00195104	0.0858579	0.0180398	0.085512	-0.00714958	-0.0251369	-0.0139865	-0.0972178	-0.0227809	-0.032816	-0.0067916	-0.0348564	0.0297546	-0.0280347	0.0302077	-0.0218639	0.0335654	-0.0169967	0.0391854	-0.0117847	0.0448597	-0.00564746	0.0491128	0.000863	0.0531443	0.00803282	0.0566211	0.0148585	0.0576315	0.0212593	0.0555597	0.0261222	0.0496872	0.0254578	0.0419717	0.0229064	0.0343027	0.0214953	0.0273962	0.018887	0.0213871	0.0146948
P4_Caballus_1906-59	P4	CBL	-0.0348854	0.0287429	-0.0262391	0.0123085	0.0589247	0.00306974	0.0906915	0.0250421	0.0814248	-0.00843636	-0.0284269	-0.0113109	-0.0918626	-0.0203662	-0.0461971	-0.00025	-0.0300763	0.0300723	-0.0243085	0.0337136	-0.0182495	0.038656	-0.0106854	0.0425756	-0.00221551	0.0464688	0.0069786	0.0502737	0.0169612	0.0540039	0.0277883	0.0572223	0.0368062	0.0595073	0.0429596	0.060816	0.0453378	0.0556	0.0419446	0.0491955	0.0349428	0.04468	0.0287257	0.0407878	0.0240406	0.0356587	0.0195251
P4_Caballus_BM150	P4	CBL	-0.0265004	0.0299946	-0.0233698	0.0142827	0.0622841	-0.00066	0.0888663	0.0221204	0.0804258	0.000733	-0.0245231	-0.0170077	-0.0995388	-0.0178911	-0.0392858	-0.010259	-0.0218885	0.031055	-0.0170455	0.0339356	-0.0117155	0.0372737	-0.00732519	0.0422316	-0.00202955	0.0467053	0.00287452	0.0513908	0.00760581	0.0562805	0.0142752	0.0592498	0.0208563	0.060818	0.0263181	0.0602097	0.0283167	0.0552773	0.0256416	0.048289	0.021595	0.0412088	0.0192512	0.0343258	0.0192413	0.0268567	0.0159778
P4_Caballus_C114	P4	CBL	-0.0299569	0.0280726	-0.0249394	0.00788341	0.0551107	-0.00262089	0.0871823	0.0215727	0.0811142	-0.00569312	-0.0242355	-0.0160965	-0.0969206	-0.0183446	-0.0393751	-0.00445926	-0.026063	0.0306919	-0.0221193	0.0354513	-0.0179685	0.0412397	-0.0126169	0.0462719	-0.00836701	0.0521554	-0.00259829	0.0557192	0.00373548	0.0591176	0.0107478	0.0626805	0.0171466	0.064915	0.0230353	0.062699	0.0273749	0.0576643	0.0244869	0.050946	0.0207596	0.0436151	0.0210785	0.0362999	0.0214808	0.0287763	0.0167577
P4_Caballus_C38	P4	CBL	-0.0291053	0.0273286	-0.0218736	0.00704746	0.0639059	0.00447825	0.0844808	0.0228412	0.081148	-0.00900864	-0.0272624	-0.0138248	-0.0942823	-0.022364	-0.0416432	-0.0112836	-0.0241921	0.0280412	-0.0193295	0.031119	-0.0155567	0.0362625	-0.0121786	0.0422974	-0.00728431	0.047607	-0.0016982	0.052357	0.00467003	0.056557	0.0114052	0.0608129	0.0169235	0.0635496	0.022032	0.0611327	0.0266167	0.0551084	0.026156	0.0475393	0.0228315	0.0404953	0.0192147	0.034671	0.0179547	0.0280949	0.0147125
P4_Caballus_C44	P4	CBL	-0.0315261	0.0275221	-0.0299499	0.0120648	0.0731908	-0.00414519	0.0868211	0.0186203	0.088147	-0.0102382	-0.0286715	-0.00786866	-0.0972148	-0.0296172	-0.041901	-0.0146276	-0.0274004	0.0291512	-0.0228576	0.0324603	-0.0185376	0.0371898	-0.0140422	0.0421687	-0.0105852	0.0479514	-0.00631304	0.0522202	-0.000549	0.0544221	0.00588985	0.0570228	0.0118243	0.0591015	0.0172045	0.0583039	0.0207128	0.0528254	0.0210572	0.0452344	0.019383	0.0380464	0.0177877	0.0317895	0.0156557	0.0257373	0.0129401
P4_Caballus_C59	P4	CBL	-0.0293636	0.0328733	-0.0283593	0.0155102	0.072237	0.000688	0.082318	0.0186892	0.080877	-0.0114754	-0.0284867	-0.00983511	-0.0970361	-0.0295583	-0.0458348	-0.0108051	-0.0245533	0.0354521	-0.0192726	0.0391449	-0.0152611	0.0448465	-0.010568	0.0505686	-0.00559512	0.0564146	-0.00017	0.0615064	0.00613738	0.0655635	0.0126638	0.0697148	0.0191223	0.0707092	0.025201	0.0690697	0.0280201	0.0626343	0.0272926	0.0542145	0.0256982	0.0455387	0.0245573	0.0375126	0.0231034	0.0296152	0.0192884
P4_Caballus_C62	P4	CBL	-0.031233	0.0354615	-0.0290016	0.022869	0.076602	0.00134594	0.0806982	0.0158414	0.0851054	-0.00930527	-0.0259092	-0.0070494	-0.0989579	-0.0344193	-0.0383987	-0.0107977	-0.0264717	0.0361202	-0.0215795	0.039088	-0.0159896	0.0422122	-0.0105596	0.0461632	-0.00461994	0.0495152	0.00081	0.0534616	0.00647153	0.0571051	0.0126773	0.0599055	0.018832	0.0597514	0.0248693	0.0578765	0.0285877	0.053147	0.0262095	0.0470311	0.0245812	0.0398774	0.0221741	0.0336681	0.0189242	0.027921	0.0149969
P4_Caballus_C63	P4	CBL	-0.0345542	0.036608	-0.0344498	0.0181895	0.0595787	0.00167783	0.0847957	0.0229093	0.078623	-0.0100053	-0.030711	-0.0155579	-0.089688	-0.0188777	-0.0467324	-0.00749159	-0.0289173	0.0368852	-0.0213883	0.0393275	-0.0130597	0.0429699	-0.00560341	0.0486055	0.000792	0.0556683	0.00677637	0.062335	0.0125946	0.0685359	0.0198261	0.0725043	0.0270451	0.0730814	0.0332981	0.0716176	0.0360508	0.0648281	0.0359553	0.0553803	0.0336907	0.0457795	0.0291668	0.0379579	0.0266515	0.029532	0.019921
P4_Caballus_C81	P4	CBL	-0.0330011	0.0285076	-0.0296154	0.00957716	0.0654172	-0.000423	0.0810226	0.0187429	0.0797503	-0.00817763	-0.0356218	-0.0126654	-0.0988443	-0.0213235	-0.0436867	-0.00330544	-0.0288179	0.0305014	-0.023547	0.0336377	-0.0187978	0.0382279	-0.0142667	0.0430994	-0.00943274	0.0475573	-0.00335609	0.0502541	0.00316567	0.0534891	0.0103454	0.0572588	0.0173059	0.0591534	0.0235509	0.0576887	0.0268383	0.0526824	0.0236449	0.0463247	0.0204876	0.0397541	0.018547	0.0340022	0.015974	0.0288942	0.0132379
P4_Caballus_C84	P4	CBL	-0.0394626	0.0314937	-0.0282189	0.0043173	0.0782281	-0.00211421	0.0836529	0.0218385	0.0902996	-0.0146005	-0.028526	-0.0129243	-0.0990319	-0.0263459	-0.0397471	-0.00780433	-0.0349762	0.0337249	-0.028997	0.036862	-0.0233106	0.041565	-0.0174427	0.0464866	-0.0106872	0.050615	-0.00393564	0.0549803	0.00375789	0.0584307	0.0121359	0.061766	0.0194547	0.0635753	0.0257105	0.0613449	0.0292069	0.0556067	0.0265793	0.0485343	0.0216721	0.0415747	0.0184419	0.0346301	0.0150091	0.0281787	0.0124861
P4_Caballus_CP5	P4	CBL	-0.031095	0.0310923	-0.0272189	0.00202162	0.0720637	0.00246433	0.0854969	0.0195343	0.0842284	-0.00730795	-0.0302838	-0.0155108	-0.10415	-0.0253668	-0.0461422	-0.00717611	-0.0265065	0.0323452	-0.0210464	0.035264	-0.0163713	0.0406797	-0.0109448	0.0458212	-0.00627643	0.0516986	-0.000788	0.0560137	0.00580142	0.0590122	0.0127846	0.0625875	0.0192803	0.0644409	0.0244236	0.0638565	0.0255427	0.0580978	0.0244324	0.0496818	0.0217363	0.0416921	0.0183351	0.0352244	0.0151596	0.028875	0.0108749
M1_Kiang_1977-75	M1	KNG	-0.0316404	0.0153312	-0.0295042	0.00928705	0.0636645	0.00155967	0.0842825	0.0300647	0.0862525	-0.0055828	-0.0316951	-0.00273866	-0.100271	-0.0169346	-0.0486524	-0.00863365	-0.0271029	0.018581	-0.0243842	0.0239796	-0.0207618	0.0298017	-0.0152293	0.0352886	-0.00870591	0.0392005	-0.00171443	0.0422964	0.00409201	0.045045	0.00984357	0.0489107	0.0159621	0.0504465	0.0205093	0.0483819	0.0232705	0.043473	0.0245925	0.0358246	0.0237555	0.0268357	0.0219865	0.0194901	0.0189653	0.0137306	0.0152969
M1_Kiang_1977-77	M1	KNG	-0.0373604	0.0174439	-0.00893793	-0.00229164	0.0525685	0.00510224	0.0909329	0.0167924	0.0804792	-0.00181138	-0.0317795	0.00171928	-0.100053	-0.0106564	-0.0447907	-0.000327	-0.0324237	0.021079	-0.0289711	0.0257942	-0.0252653	0.0310825	-0.0189468	0.0353979	-0.0123778	0.0395446	-0.00585342	0.0438649	5.47e-05	0.0470364	0.00660406	0.0507232	0.0137285	0.0527765	0.0188951	0.0520977	0.0217392	0.0488223	0.0228832	0.043857	0.0214354	0.0370389	0.0193447	0.0299739	0.0176321	0.0232819	0.0162372
M1_Kiang_1977-79	M1	KNG	-0.0342424	0.0236016	-0.0270095	0.0100781	0.0543551	0.00419331	0.0860491	0.0226682	0.0808518	0.000569	-0.0290825	-0.0128665	-0.0928748	-0.0127494	-0.0451308	-0.00289388	-0.0303759	0.0265574	-0.0267566	0.0295333	-0.0227777	0.0332017	-0.0176628	0.0371529	-0.0124489	0.0409172	-0.00683915	0.0440956	-0.00176943	0.0463117	0.00426573	0.0480373	0.0109656	0.0479751	0.0165036	0.0465336	0.0204906	0.0431466	0.022836	0.0371242	0.0219445	0.0289706	0.0196575	0.0217817	0.0167416	0.0160683	0.0127023
M1_Kiang_1977-80	M1	KNG	-0.0277625	0.0244701	-0.0158548	0.00949635	0.0623353	0.00260982	0.0850494	0.0278488	0.0849779	-0.005767	-0.0279551	-0.0142926	-0.10078	-0.0123549	-0.0349431	-0.00291663	-0.0230306	0.0287276	-0.0199881	0.0336745	-0.0157735	0.0383794	-0.0102988	0.0432493	-0.00410477	0.0467726	0.00121445	0.0513504	0.00554283	0.0552656	0.0113944	0.0577643	0.0183378	0.0575295	0.0239734	0.0548928	0.0277763	0.0504041	0.0288925	0.0427639	0.0279199	0.0334465	0.0249398	0.0255158	0.0226934	0.0187752	0.0195893
M1_Kiang_K10	M1	KNG	-0.0326524	0.0241134	-0.0286097	0.0122016	0.0665132	0.00324361	0.0906622	0.0258262	0.0830065	-0.00219413	-0.0287349	-0.0219378	-0.10168	-0.0191288	-0.0363896	-0.00741009	-0.0281445	0.0264215	-0.0246117	0.0294083	-0.020773	0.0330963	-0.0159373	0.0371332	-0.010597	0.0402892	-0.0049301	0.0428777	0.000311	0.0440476	0.00585754	0.0466718	0.0116846	0.0481727	0.0160583	0.0472026	0.0185563	0.0433897	0.019678	0.0363272	0.0200831	0.027103	0.0200229	0.0198706	0.017733	0.0151892	0.0130945
M1_Kiang_K11	M1	KNG	-0.0300798	0.0233657	-0.030402	0.00826882	0.0651643	0.00439469	0.0874508	0.0240305	0.0851536	-0.00277849	-0.029209	-0.0118981	-0.0964425	-0.0153908	-0.0374156	-0.00332265	-0.0271884	0.0273523	-0.0248522	0.0324411	-0.0210484	0.0371716	-0.0152115	0.041115	-0.00885376	0.0439356	-0.00387159	0.0483904	-0.000171	0.0523997	0.0050347	0.0544514	0.0110008	0.0548377	0.0152804	0.052142	0.017451	0.0463802	0.0215005	0.0389251	0.022118	0.0298947	0.0216224	0.0227136	0.0189371	0.0177557	0.0139436
M1_Kiang_K13	M1	KNG	-0.0269779	0.0246751	-0.0260122	0.0179392	0.0618413	0.00634148	0.0911675	0.0256293	0.0845113	-0.00769626	-0.0252462	-0.0177856	-0.104451	-0.0206835	-0.0348459	-0.00442108	-0.0229954	0.027475	-0.0196772	0.0301253	-0.0164987	0.0337228	-0.012288	0.0377477	-0.00768047	0.0415625	-0.002292	0.0445727	0.00288011	0.0465262	0.00904378	0.0488197	0.0156902	0.0493641	0.0205356	0.0467147	0.0234545	0.0415072	0.0246874	0.0336615	0.0261757	0.025471	0.0245856	0.0197925	0.021134	0.0156472	0.0161023
M1_Kiang_K21	M1	KNG	-0.0345346	0.0204923	-0.0232428	0.0114218	0.0573177	0.00524706	0.0886779	0.023729	0.0871714	-0.00315784	-0.0311861	-0.0100353	-0.0985897	-0.00965648	-0.0439718	0.00245718	-0.0299737	0.0245692	-0.0259168	0.0282004	-0.021235	0.03239	-0.015605	0.0374246	-0.0101475	0.0423695	-0.00396675	0.0459984	0.00209158	0.0475056	0.00923282	0.048827	0.016488	0.0499843	0.0217228	0.0485597	0.0247336	0.0449206	0.0255356	0.0384419	0.0243758	0.0298789	0.0217159	0.022757	0.0198627	0.0172069	0.0170237
M1_Kiang_K35	M1	KNG	-0.036976	0.0192767	-0.0161825	0.00254121	0.0682845	0.00496364	0.091729	0.0222215	0.0886772	0.00534296	-0.0362424	0.00390477	-0.0994427	-0.0120427	-0.0575805	-0.00553156	-0.0304756	0.0212998	-0.0265439	0.0250665	-0.0222051	0.0290621	-0.0179987	0.0341871	-0.0138652	0.038671	-0.00771227	0.0406117	-0.00186251	0.0424247	0.00501717	0.0453109	0.0120817	0.0485885	0.0169922	0.0493237	0.0195271	0.0457676	0.0200585	0.038595	0.019436	0.0297002	0.0198545	0.0224061	0.0189962	0.0166145	0.0157713
M1_Kiang_K43	M1	KNG	-0.0272828	0.018173	-0.0201925	0.00279835	0.060346	-0.00092	0.0824579	0.0286619	0.0832487	-0.00353404	-0.0286464	-0.0212482	-0.103091	-0.0139488	-0.035186	-0.00924687	-0.0243615	0.0225955	-0.0222215	0.0286716	-0.0194006	0.0354071	-0.0149142	0.0423097	-0.0105242	0.0486163	-0.00492367	0.0532597	-5.63e-05	0.0565674	0.00649205	0.0576035	0.0137019	0.0577959	0.0194138	0.0557234	0.0235224	0.0511481	0.025918	0.0432591	0.0258353	0.0330104	0.0239366	0.0242628	0.0229214	0.0172396	0.0194773
M1_Kiang_K6	M1	KNG	-0.0320427	0.0210218	-0.00493505	0.00173369	0.0510026	0.00780364	0.0918893	0.0278603	0.0872797	-0.00444269	-0.030118	-0.00332433	-0.096037	-0.0102846	-0.0526161	-0.00614109	-0.025997	0.0245622	-0.0209953	0.0282163	-0.0152996	0.0317573	-0.00878303	0.035883	-0.00231975	0.0394658	0.00415365	0.0427181	0.00903497	0.0464131	0.0150077	0.0494206	0.0218975	0.0498193	0.0274516	0.0468767	0.0308397	0.0425913	0.0318356	0.0361773	0.0295043	0.0288707	0.0269843	0.023291	0.0251867	0.0185534	0.022732
M2_Kiang_1977-75	M2	KNG	-0.0287957	0.0208912	-0.026305	0.0132808	0.0661468	0.00103257	0.0843405	0.0284421	0.0845163	-0.00233293	-0.025169	-0.00748201	-0.101881	-0.0255403	-0.0338716	-0.00165154	-0.0249934	0.0232292	-0.0219834	0.027266	-0.0196586	0.0327978	-0.0154523	0.0383648	-0.0108707	0.0425928	-0.0054034	0.0460744	0.000571	0.0492417	0.00659518	0.0515838	0.0122393	0.0525727	0.017982	0.0517334	0.0222497	0.046715	0.0246634	0.0382573	0.0247352	0.0308488	0.0226346	0.0237859	0.0195282	0.0180795	0.0164085
M2_Kiang_1977-77	M2	KNG	-0.0360856	0.0108454	-0.0224709	0.00242662	0.0609724	0.0063791	0.087944	0.0238163	0.0793317	0.00435233	-0.0345068	-0.0083389	-0.0990678	-0.0191327	-0.0485647	-0.0103989	-0.033909	0.0150489	-0.031576	0.0207552	-0.028608	0.0271166	-0.0226289	0.0332209	-0.0159358	0.0372816	-0.00940957	0.0424196	-0.00151361	0.0462923	0.00588239	0.0508346	0.0117399	0.0561242	0.0183442	0.0578431	0.0232015	0.055311	0.0245018	0.0498184	0.0213957	0.044109	0.017797	0.03689	0.0157194	0.0291128	0.0146438
M2_Kiang_1977-79	M2	KNG	-0.038182	0.0229741	-0.0282427	0.00989331	0.0556322	0.00602643	0.0808501	0.0250669	0.0774681	0.00129162	-0.0289579	-0.0180666	-0.0936899	-0.0200463	-0.0439435	-0.0067671	-0.0345239	0.026254	-0.030151	0.0300483	-0.0266832	0.0353188	-0.0224277	0.0410102	-0.0178155	0.044772	-0.0124789	0.0478331	-0.00671095	0.0506182	-0.00107643	0.0531426	0.00359564	0.05582	0.00844767	0.0552704	0.0137505	0.0518958	0.0184397	0.0463263	0.01958	0.0406511	0.0182142	0.0340894	0.0154036	0.0275632	0.0120806
M2_Kiang_1977-80	M2	KNG	-0.0292654	0.0223016	-0.0186714	0.0101832	0.0634982	0.00704239	0.078158	0.0219033	0.08118	-0.00262985	-0.0205786	-0.0183665	-0.102708	-0.0214284	-0.0316499	-0.0103954	-0.0250747	0.0242574	-0.021956	0.028155	-0.0197068	0.0338206	-0.0167289	0.0405008	-0.0137869	0.0462222	-0.0101271	0.0512344	-0.00479138	0.0545083	0.00159832	0.0559126	0.00801358	0.0561971	0.0146794	0.0562189	0.0201539	0.0533848	0.0231315	0.0480778	0.0216325	0.0419222	0.0194403	0.0346417	0.017585	0.0275817	0.015064
M2_Kiang_K10	M2	KNG	-0.0320195	0.0222018	-0.0272949	0.0111038	0.0709562	0.00821812	0.0859894	0.0264461	0.0871848	0.00267951	-0.0241743	-0.0203147	-0.0994676	-0.0335471	-0.0395721	-0.0121823	-0.0282164	0.0240422	-0.0246974	0.0264537	-0.0208703	0.0288531	-0.0169715	0.0326392	-0.0129383	0.0353259	-0.00866598	0.0381774	-0.00359528	0.0402371	0.00132848	0.042892	0.00583782	0.0456146	0.0102182	0.0462326	0.0131529	0.0428156	0.0151891	0.0360491	0.016029	0.0296193	0.0164638	0.0229629	0.0154685	0.0171256	0.0134364
M2_Kiang_K11	M2	KNG	-0.0312255	0.0258453	-0.0268615	0.011993	0.0633388	0.00852603	0.0816429	0.0272584	0.0832068	0.000886	-0.0289223	-0.0128293	-0.100607	-0.024143	-0.0398972	-0.00642512	-0.0283016	0.0291337	-0.0249096	0.032954	-0.0210455	0.0376221	-0.015232	0.0419848	-0.0119637	0.0473667	-0.00797043	0.052008	-0.00345016	0.0555933	0.00226476	0.0560703	0.00783014	0.0568905	0.0132922	0.0543592	0.0183098	0.0505216	0.0188993	0.043739	0.0192635	0.0377268	0.0176457	0.03167	0.0158156	0.0261309	0.0111356
M2_Kiang_K21	M2	KNG	-0.0380999	0.0190149	-0.0220403	0.00959419	0.0575535	0.00735777	0.0843431	0.0210422	0.0926023	-0.00264423	-0.0278041	-0.00975178	-0.0996733	-0.0208787	-0.0435829	-0.00549654	-0.0329236	0.019708	-0.0307433	0.0244415	-0.0278451	0.0302998	-0.022388	0.0365758	-0.018551	0.0429478	-0.0146548	0.0492416	-0.0095494	0.0545235	-0.00372886	0.0583194	0.00270508	0.0598548	0.00942068	0.0592863	0.0141726	0.0550648	0.0150305	0.0465793	0.0165218	0.0402767	0.0162775	0.0337207	0.0166315	0.0275062	0.0157079
M2_Kiang_K35	M2	KNG	-0.0332175	0.0166887	-0.024931	0.00812412	0.0701415	0.0111075	0.0853468	0.0233759	0.0870332	0.00535246	-0.0330745	-0.000607	-0.0994758	-0.0264463	-0.0506155	-0.0088898	-0.0284493	0.0181676	-0.0250795	0.0217511	-0.02355	0.0272291	-0.0199561	0.0326854	-0.0167279	0.0372075	-0.0116268	0.0396807	-0.00606669	0.0425946	-0.000787	0.0461214	0.00434365	0.0489921	0.00952569	0.0496964	0.0132541	0.045786	0.0157691	0.0390045	0.0164822	0.0331503	0.0162698	0.0273881	0.0142749	0.02233	0.0122221
M2_Kiang_K43	M2	KNG	-0.0304801	0.0204216	-0.0251924	0.0121467	0.0660964	0.00500561	0.0773962	0.0238038	0.0796271	0.00119884	-0.0259319	-0.0231239	-0.10542	-0.0221523	-0.0366555	-0.0106408	-0.0265104	0.0237717	-0.0230863	0.028423	-0.0204381	0.0346583	-0.0165088	0.0415096	-0.0116465	0.0462579	-0.00581236	0.0500149	-0.00109788	0.0550597	0.00387662	0.0586631	0.00922233	0.0598006	0.0151349	0.0594595	0.0202089	0.0550084	0.0242114	0.0474453	0.0242372	0.0401157	0.0228906	0.0323859	0.0206169	0.0255567	0.0175856
M2_Kiang_K6	M2	KNG	-0.0335158	0.0194939	-0.010023	0.00896006	0.0530284	0.00795016	0.0879356	0.0270985	0.0887534	-0.000408	-0.0278864	-0.00459743	-0.0995713	-0.0166814	-0.0448992	-0.000626	-0.028651	0.0222571	-0.0248811	0.0259062	-0.0216517	0.030012	-0.0164729	0.0336522	-0.0120835	0.0368609	-0.00681389	0.0391007	-0.00133378	0.0418038	0.00427865	0.0443587	0.00957166	0.0467486	0.0151454	0.0470021	0.0195933	0.0428522	0.021682	0.035507	0.0215487	0.0297602	0.0211999	0.0250296	0.0203524	0.0209236	0.0186388
M2_Kiang_K9	M2	KNG	-0.0326167	0.0244152	-0.0267113	0.0111254	0.0666794	0.0104296	0.0800503	0.0293804	0.0806065	0.00841123	-0.0293251	-0.00992149	-0.100967	-0.0244728	-0.0428447	-0.00750179	-0.0281096	0.0270213	-0.0229706	0.029503	-0.0179239	0.0328528	-0.0119231	0.0368852	-0.00612704	0.0394914	9.78e-05	0.0418031	0.00675822	0.0436803	0.0131667	0.0455408	0.0190247	0.0464005	0.0242886	0.0461985	0.0274406	0.0425226	0.0281184	0.0360999	0.0254198	0.0304733	0.022928	0.0239467	0.0203784	0.0179716	0.0171091
P3_Kiang_1977-75	P3	KNG	-0.0313796	0.0278678	-0.0277346	0.018538	0.0704427	-6.91e-05	0.0842084	0.0264308	0.0861236	-0.0120615	-0.0240266	-0.0139658	-0.096505	-0.0271349	-0.0349032	-0.00315638	-0.0271116	0.0302207	-0.0236434	0.0340353	-0.0187155	0.0399506	-0.0123438	0.0461943	-0.00589924	0.0519217	-0.000298	0.0564497	0.00538408	0.0590215	0.0111406	0.0599196	0.0171964	0.0593859	0.0236785	0.0554208	0.0276658	0.0496403	0.0288195	0.041758	0.0286511	0.03428	0.0261792	0.0264588	0.0225258	0.0200718	0.0183915
P3_Kiang_1977-77	P3	KNG	-0.0358789	0.0266281	-0.0314221	0.0129094	0.0715253	0.00292297	0.0908147	0.0146402	0.0841014	-0.0138618	-0.0262903	-0.0196951	-0.092541	-0.0244378	-0.038575	-4.28e-05	-0.0327883	0.0305695	-0.032889	0.0369919	-0.0279731	0.0435309	-0.0214411	0.0512871	-0.0128346	0.0569331	-0.00393947	0.0607012	0.00464243	0.0645081	0.0128554	0.0692007	0.0217946	0.0722264	0.0304501	0.0704212	0.0337452	0.0642811	0.0314512	0.0563658	0.024235	0.0496596	0.0190722	0.0404333	0.0164668	0.0312498	0.0153543
P3_Kiang_1977-79	P3	KNG	-0.0304409	0.0334477	-0.0260363	0.0185654	0.0648252	0.0041076	0.0849463	0.02601	0.0828715	-0.000577	-0.0270589	-0.0209684	-0.0897795	-0.0210055	-0.0412941	-0.000141	-0.0244306	0.0352222	-0.0206469	0.0385511	-0.0163171	0.0433876	-0.0113732	0.0479964	-0.00630065	0.0516127	-0.00100173	0.0532627	0.00425072	0.0548871	0.00938827	0.0569975	0.0153387	0.0575047	0.0221145	0.0557053	0.0256043	0.0515836	0.0250054	0.0454316	0.0232778	0.0394546	0.021819	0.0327059	0.0192911	0.0264769	0.0161922
P3_Kiang_1977-80	P3	KNG	-0.0271555	0.0347261	-0.0222097	0.02206	0.0692011	0.00317616	0.0874242	0.0249573	0.0838673	-0.00828616	-0.0239922	-0.0167154	-0.0968108	-0.024289	-0.0328531	-0.00380613	-0.0229473	0.0381427	-0.0202003	0.0424873	-0.0167515	0.0487613	-0.0117186	0.0545496	-0.00521675	0.0579143	0.00184855	0.0582748	0.00928857	0.0578383	0.0167849	0.0579067	0.0245458	0.0590883	0.0318013	0.0576462	0.0342941	0.0530661	0.031733	0.0462917	0.028011	0.0397409	0.0252959	0.0320688	0.0217267	0.025447	0.018203
P3_Kiang_K10	P3	KNG	-0.0310422	0.0300555	-0.0266079	0.0209451	0.0800376	0.0143007	0.0921766	0.0160187	0.0865995	-0.00291601	-0.0227828	-0.0238811	-0.101231	-0.0301908	-0.0355326	-0.0122219	-0.027297	0.0325003	-0.0246156	0.0352594	-0.0204442	0.0389982	-0.0147793	0.0424995	-0.00888469	0.0459152	-0.00348532	0.0487905	0.0019212	0.0508696	0.00760636	0.0518621	0.0139856	0.0521122	0.0209069	0.0504666	0.0246541	0.0471464	0.025036	0.0420606	0.0236267	0.0371993	0.0213465	0.0319809	0.0186856	0.0269713	0.0154574
P3_Kiang_K11	P3	KNG	-0.028322	0.0344342	-0.0224466	0.0257083	0.0753558	0.00583403	0.0854757	0.0248417	0.0841997	-0.0101534	-0.02513	-0.0165776	-0.0950561	-0.0286093	-0.038329	-0.00206841	-0.0239186	0.0377718	-0.0199151	0.0404653	-0.0149951	0.0453583	-0.00872904	0.0506719	-0.00139214	0.0546659	0.00528882	0.0580252	0.01208	0.0597044	0.0186696	0.0610445	0.0249792	0.0623097	0.0309472	0.0586287	0.0342149	0.0539639	0.0327997	0.0477626	0.0298769	0.0417799	0.0284885	0.0345837	0.0253895	0.0285152	0.0213477
P3_Kiang_K21	P3	KNG	-0.0307421	0.0301709	-0.0251213	0.0203823	0.0659117	0.00247031	0.0840339	0.0248978	0.0855089	-0.00728194	-0.0250162	-0.0159985	-0.0935805	-0.019013	-0.0418338	-0.0020539	-0.0254256	0.0331311	-0.0215	0.0366645	-0.0159986	0.0422008	-0.00964203	0.0487462	-0.00261214	0.0542017	0.00355063	0.0586904	0.0100725	0.0611948	0.0163133	0.0637929	0.0233063	0.0639841	0.0305307	0.0612679	0.0336211	0.0563278	0.0318771	0.0489618	0.0288047	0.0414609	0.0257783	0.0331256	0.0241709	0.025372	0.0213478
P3_Kiang_K35	P3	KNG	-0.0290678	0.0297462	-0.032811	0.00806842	0.0772397	0.00880864	0.08564	0.0232729	0.0853913	-0.00706573	-0.0316332	-0.00984877	-0.0983519	-0.0234925	-0.0424466	0.000146	-0.022913	0.0324002	-0.018926	0.0368325	-0.0145096	0.0427499	-0.00880391	0.0475785	-0.00314176	0.0516337	0.00228535	0.0541679	0.00783059	0.0553884	0.0137337	0.0558238	0.0204228	0.0563748	0.0265304	0.0548545	0.0271918	0.0508296	0.0249256	0.0439543	0.0237088	0.0364518	0.0226309	0.0281814	0.020792	0.0209414	0.0178269
P3_Kiang_K43	P3	KNG	-0.0253376	0.0370042	-0.02231	0.0274023	0.0721745	0.00518073	0.0923531	0.0236669	0.0782646	-0.013941	-0.023252	-0.0139892	-0.0972337	-0.033165	-0.0290215	-0.00650586	-0.0202924	0.0396174	-0.0173334	0.0440021	-0.0128708	0.0503166	-0.00620081	0.0561599	0.0013325	0.0606824	0.00833769	0.0635602	0.0155437	0.0636955	0.0223424	0.064572	0.0290927	0.0646187	0.0351567	0.0630227	0.0368945	0.0580174	0.0358034	0.0500168	0.0336683	0.0422364	0.0302552	0.0343337	0.0262787	0.0279633	0.0216154
P3_Kiang_K6	P3	KNG	-0.0298291	0.0250674	-0.0220836	0.00962551	0.0631342	0.00497291	0.0896389	0.0244427	0.081255	-0.00979474	-0.0305575	-0.0177619	-0.0906822	-0.0171628	-0.0458835	-0.00171483	-0.0231741	0.0272055	-0.0190016	0.0305888	-0.01354	0.0358436	-0.00648577	0.0411057	0.00125017	0.0454831	0.00862949	0.0486689	0.0154786	0.0519714	0.0224138	0.0548777	0.0295797	0.0570427	0.0364176	0.0553204	0.0388954	0.0506918	0.0368453	0.0439484	0.0325694	0.0376986	0.0279085	0.0311638	0.0254372	0.0241263	0.0231566
P4_Kiang_1977-75	P4	KNG	-0.0276397	0.0237441	-0.019266	0.0172576	0.0610096	-0.00132495	0.083813	0.0265848	0.0823804	-0.0120929	-0.0247271	-0.0121763	-0.0995802	-0.0214196	-0.0334329	-0.00260412	-0.0224416	0.0271195	-0.0191029	0.0307747	-0.0161233	0.0353919	-0.0126763	0.0404057	-0.00752766	0.0444167	-0.00164738	0.047663	0.00507773	0.0503733	0.011552	0.0524312	0.018744	0.052785	0.0256994	0.0500316	0.0293478	0.0448996	0.031456	0.0378648	0.0320536	0.0301001	0.0303418	0.0221143	0.0263823	0.0161188	0.0209238
P4_Kiang_1977-77	P4	KNG	-0.0337128	0.0228372	-0.0303572	0.0113088	0.0655704	0.00267171	0.0889601	0.00940086	0.0814479	-0.0112274	-0.0258129	-0.0155159	-0.096733	-0.0212085	-0.0369634	-0.000516	-0.0290844	0.0250008	-0.0277996	0.0310144	-0.0251729	0.0384062	-0.0194031	0.0448634	-0.0110348	0.0504134	-0.00262912	0.0566094	0.00643088	0.0630139	0.0149983	0.0679993	0.0242371	0.0704557	0.0323617	0.0680755	0.0353331	0.062849	0.0341938	0.0555097	0.0308571	0.0472999	0.0273742	0.0376567	0.0238849	0.0291684	0.0196321
P4_Kiang_1977-79	P4	KNG	-0.0322534	0.0356376	-0.0249677	0.0220443	0.0613637	0.00369409	0.0856788	0.0234788	0.0781961	-0.00815772	-0.0298284	-0.0150814	-0.08851	-0.0212588	-0.0436074	4.99e-05	-0.025523	0.0376527	-0.0205054	0.0402556	-0.015558	0.0429901	-0.010783	0.0470068	-0.00516075	0.0508072	0.000611	0.054275	0.00703291	0.0575878	0.0134773	0.0601661	0.0206288	0.0619469	0.0274295	0.0603819	0.0301852	0.0572034	0.0285112	0.0520256	0.026077	0.0455461	0.0223476	0.0386028	0.0203704	0.0314068	0.0160873
P4_Kiang_1977-80	P4	KNG	-0.0242187	0.0342964	-0.0188587	0.0231062	0.0642802	0.00109075	0.0807565	0.0236341	0.0812079	-0.0153616	-0.0220099	-0.0138287	-0.100273	-0.0260135	-0.032767	0.00136682	-0.0206301	0.0371442	-0.0174754	0.0406711	-0.0146926	0.0459755	-0.0111252	0.0513705	-0.00571098	0.0553241	0.000661	0.0579566	0.00797322	0.0598695	0.0150227	0.0608727	0.0225915	0.059121	0.0299268	0.0548758	0.0336911	0.0493771	0.0345243	0.0423591	0.0322116	0.0352277	0.0278123	0.0282596	0.0244438	0.0223764	0.0205465
P4_Kiang_K10	P4	KNG	-0.0369763	0.0290211	-0.030087	0.0238106	0.0700611	0.00564814	0.104272	0.0174925	0.0837516	-0.0105852	-0.0259526	-0.0195454	-0.101874	-0.0263574	-0.0342633	-0.00701058	-0.0323295	0.0327159	-0.0297348	0.0368221	-0.0266126	0.0395765	-0.0218292	0.0406337	-0.015843	0.0418456	-0.00966901	0.0437979	-0.00287239	0.0463813	0.00362438	0.0496587	0.0110127	0.0528795	0.018433	0.0535028	0.0222759	0.0508553	0.0239379	0.0450339	0.0247757	0.0369754	0.023658	0.0283953	0.0199193	0.0227331	0.0148567
P4_Kiang_K11	P4	KNG	-0.0275195	0.024289	-0.0143737	0.0232835	0.0666364	0.00273248	0.0895739	0.0348722	0.0786703	-0.0143119	-0.0286826	-0.012462	-0.0957708	-0.0237932	-0.0366336	-0.000114	-0.020534	0.0287761	-0.0153639	0.0320151	-0.0128282	0.0378069	-0.00738108	0.0430778	-0.000533	0.0489962	0.00660763	0.054834	0.0149771	0.0595926	0.0230824	0.0624052	0.0322275	0.0618548	0.0403398	0.0596869	0.0440894	0.0549976	0.0455491	0.048982	0.0439581	0.0418731	0.0371301	0.0341707	0.0302745	0.0271797	0.0249353
P4_Kiang_K21	P4	KNG	-0.0344312	0.0258989	-0.0268447	0.0146056	0.0632146	-0.00262283	0.0882999	0.0241627	0.0807451	-0.00928711	-0.0274437	-0.0114163	-0.0950275	-0.0194243	-0.0393037	-0.00169752	-0.0283325	0.0277914	-0.0243588	0.0321856	-0.0198765	0.0375203	-0.0129718	0.0419561	-0.00630251	0.0484913	0.000278	0.0555579	0.00823653	0.0619876	0.0157659	0.0670135	0.024457	0.06858	0.0324457	0.0649585	0.0358842	0.0589572	0.035129	0.0505224	0.0299891	0.0415661	0.0240724	0.0321734	0.0213434	0.0236756	0.0180339
P4_Kiang_K35	P4	KNG	-0.033132	0.0289396	-0.0295829	0.0127854	0.0793226	0.00596036	0.0924556	0.017821	0.0856716	-0.00883681	-0.0322761	-0.00493587	-0.0994993	-0.0220785	-0.0419566	-0.00078	-0.0268878	0.0302759	-0.02189	0.0331915	-0.0177244	0.0377566	-0.0138039	0.0429411	-0.0083951	0.0464734	-0.00220538	0.0486138	0.00429263	0.0517886	0.0111829	0.0527678	0.0190472	0.0539839	0.0257265	0.0529285	0.0270276	0.0487627	0.0265955	0.0417691	0.0252979	0.0335367	0.0244932	0.0249783	0.0217025	0.0194416	0.0173519
P4_Kiang_K43	P4	KNG	-0.0266367	0.0376067	-0.0221026	0.025662	0.0647441	-0.000203	0.0826508	0.0222752	0.0812272	-0.0128727	-0.0257018	-0.0228684	-0.100464	-0.0223913	-0.0310077	-0.00720115	-0.0217368	0.0412976	-0.0174583	0.0443927	-0.0129849	0.0482998	-0.00778258	0.0526718	-0.00163672	0.0571976	0.00513325	0.0610315	0.0131612	0.0634752	0.0210311	0.0646871	0.0292287	0.0642819	0.0359475	0.0604628	0.0383708	0.0549048	0.0365111	0.0474724	0.0309768	0.0397395	0.0255336	0.0306092	0.0214777	0.0227592	0.0180303
P4_Kiang_K6	P4	KNG	-0.0252744	0.0249474	-0.017941	0.00931911	0.0633	0.00455784	0.0925596	0.028186	0.0783562	-0.0100745	-0.0317802	-0.00932224	-0.0973811	-0.0144142	-0.0442456	0.00122875	-0.019258	0.0280536	-0.015177	0.0322614	-0.0109494	0.0368712	-0.00579924	0.0413922	0.000862	0.044961	0.00791073	0.0483281	0.0156166	0.0520482	0.0231456	0.0550499	0.0311309	0.0571119	0.038145	0.0554811	0.0407244	0.0510222	0.0397769	0.0445426	0.0356661	0.0377124	0.0311085	0.0299459	0.0281735	0.0224044	0.0244736
P4_Kiang_K9	P4	KNG	-0.0286549	0.0291813	-0.022833	0.0180384	0.0717754	0.00381982	0.0882474	0.0234833	0.0855645	-0.00946554	-0.029951	-0.00830124	-0.095651	-0.0227284	-0.0378911	-0.00163316	-0.0234013	0.0324984	-0.0190184	0.0356729	-0.0141097	0.0389892	-0.00870762	0.042955	-0.00258539	0.046965	0.00400103	0.0499947	0.0110405	0.0527603	0.0179585	0.0535281	0.0251425	0.05366	0.0313023	0.0506943	0.0340331	0.0457786	0.0341812	0.0387573	0.0323538	0.0314054	0.0272947	0.025099	0.0226871	0.0200132	0.0180542
M1_Kulan_HT11	M1	KLN	-0.0339017	0.0212505	-0.0287242	0.01021	0.0660695	0.00295191	0.0867267	0.0184177	0.0867292	-0.00363302	-0.0301782	-0.0111354	-0.105207	-0.0105554	-0.0361142	-0.00452812	-0.0295136	0.0243958	-0.0257352	0.027781	-0.0216523	0.0326417	-0.0172074	0.0375241	-0.0123311	0.0411755	-0.00677614	0.044104	-0.00194682	0.0466709	0.00241643	0.0474832	0.00843666	0.0469051	0.0137552	0.0460635	0.017272	0.0419763	0.0202461	0.0370135	0.0215496	0.0303525	0.0214795	0.0233931	0.0203693	0.016925	0.0160588
M1_Kulan_HT13	M1	KLN	-0.0293518	0.0322899	-0.0288518	0.0206249	0.065191	-0.000472	0.0934669	0.0165683	0.0881953	-0.00280757	-0.0257719	0.00204956	-0.105263	-0.0131051	-0.0393991	-0.00151766	-0.0263932	0.0358785	-0.023697	0.0395991	-0.0192094	0.0439791	-0.0131809	0.0475924	-0.00723396	0.0508626	-0.000855	0.0535047	0.00438771	0.0554328	0.00876861	0.0543214	0.0152328	0.0530133	0.0201744	0.0503237	0.0232033	0.0443808	0.0255564	0.0379119	0.0254501	0.0303936	0.023551	0.0235925	0.0202739	0.018341	0.0152491
M1_Kulan_HT17	M1	KLN	-0.0314127	0.0304192	-0.0241021	0.0234135	0.0651534	0.00303441	0.0941786	0.0179328	0.0842044	0.00293312	-0.0239812	-0.0113731	-0.106705	-0.0160669	-0.0326773	-0.0019278	-0.0270389	0.0327109	-0.0226935	0.0343862	-0.0176157	0.0374712	-0.0122968	0.0415998	-0.0061855	0.0444612	-0.000202	0.0486533	0.00584587	0.0511786	0.010883	0.0529091	0.0170809	0.0525731	0.0218666	0.0503556	0.0244766	0.044461	0.02522	0.0373327	0.0247575	0.0290069	0.0232497	0.0216828	0.0201437	0.0161119	0.0157831
M1_Kulan_HT18	M1	KLN	-0.0295533	0.0271857	-0.0223356	0.0162716	0.0489851	0.00439109	0.0881002	0.0231179	0.0933616	-0.0104967	-0.0299317	-0.00681989	-0.101768	-0.0127436	-0.0429754	0.000747	-0.0267982	0.0330121	-0.0246868	0.039049	-0.0205102	0.045993	-0.0136695	0.0515899	-0.00644361	0.0561907	0.00210234	0.0591003	0.00994243	0.0607144	0.0163775	0.0613457	0.0241843	0.060699	0.0299537	0.0588413	0.0328574	0.0537373	0.0329965	0.04727	0.032119	0.0391629	0.0302018	0.0311501	0.0262199	0.0238622	0.0205933
M1_Kulan_HT2	M1	KLN	-0.0351638	0.0288668	-0.0290016	0.00895572	0.0504175	0.00336665	0.0864114	0.0173815	0.0833178	-0.00470357	-0.0275303	-0.0157299	-0.0986612	-0.00920778	-0.0458519	-0.0021037	-0.0293594	0.0323533	-0.0244696	0.0367471	-0.0179696	0.0423493	-0.0105362	0.0474946	-0.00249036	0.0503446	0.00536095	0.0546774	0.0118405	0.0587999	0.0167418	0.0612301	0.0224193	0.0614154	0.0263479	0.0587325	0.0275493	0.0512521	0.0269333	0.042144	0.0255969	0.0314835	0.0238816	0.0224426	0.0202247	0.0159611	0.0158922
M1_Kulan_HT23	M1	KLN	-0.0287881	0.0236013	-0.0170542	0.0116558	0.0571773	0.00253577	0.091008	0.0126668	0.0832953	0.00205475	-0.0262005	-0.00451118	-0.105523	-0.0119929	-0.0341056	-0.00198315	-0.0237567	0.026968	-0.0191881	0.0305403	-0.0133716	0.0351899	-0.0071759	0.0402179	-0.00181741	0.0452871	0.00354216	0.0504354	0.00819674	0.0544733	0.0125685	0.0560917	0.0180482	0.0559925	0.0222165	0.0527343	0.0256163	0.0460788	0.0264079	0.0380409	0.0267025	0.0286562	0.0272946	0.0206384	0.0249182	0.0143896	0.0214574
M1_Kulan_HT26	M1	KLN	-0.0289093	0.0361138	-0.0196207	0.0175441	0.0552103	0.00315156	0.0889693	0.0119515	0.0830365	-0.00696274	-0.0292654	-0.00525271	-0.100266	-0.0140058	-0.0404728	0.00167936	-0.024097	0.0394469	-0.0197667	0.0422597	-0.0147331	0.0463939	-0.00932416	0.0507474	-0.00278955	0.0527944	0.00400228	0.0554037	0.0100669	0.0573786	0.0147728	0.0586566	0.0206826	0.0567478	0.0254162	0.0539851	0.0273614	0.0490221	0.02584	0.0433756	0.0251064	0.0362555	0.0233216	0.0292307	0.0211611	0.022547	0.0180599
M2_Kulan_HT11	M2	KLN	-0.034973	0.0277042	-0.0165592	0.00975556	0.0652819	0.00633892	0.0840902	0.0156765	0.0847201	0.00123979	-0.030165	-0.0146307	-0.104196	-0.0321515	-0.0388056	-0.00530782	-0.0329574	0.0309116	-0.0308697	0.0334017	-0.0282014	0.0361211	-0.0237034	0.0394376	-0.0183206	0.0430001	-0.011904	0.0473118	-0.00487106	0.050272	0.0019581	0.0520855	0.00816851	0.0526062	0.0127118	0.0497103	0.0170465	0.04584	0.0187682	0.0409491	0.0191585	0.0350302	0.0192283	0.0292268	0.0179909	0.0256725	0.0149248
M2_Kulan_HT13	M2	KLN	-0.0295167	0.0388208	-0.0277053	0.0251662	0.0618301	-0.000247	0.0873609	0.0169841	0.0869152	-0.00146781	-0.0265719	-0.00857576	-0.100428	-0.0219221	-0.0415025	-0.00683701	-0.0280211	0.0424651	-0.0271779	0.045819	-0.0246889	0.046936	-0.0205939	0.0492274	-0.0152646	0.051888	-0.0079883	0.0538492	-0.000283	0.054638	0.00679914	0.0532302	0.0131123	0.0497929	0.0167082	0.0442204	0.0203751	0.0372989	0.0217579	0.0312766	0.0193193	0.0257621	0.0181348	0.0202605	0.0143538	0.0177268	0.00856973
M2_Kulan_HT14	M2	KLN	-0.0295861	0.0227071	-0.0242175	0.0141965	0.0527146	0.00213942	0.0867194	0.0192544	0.0793608	0.00356916	-0.0287572	-0.0134545	-0.104381	-0.0194964	-0.0426962	-0.00602726	-0.0274312	0.0264132	-0.0254951	0.0308445	-0.0227915	0.0348944	-0.0181748	0.0401018	-0.0120054	0.0445942	-0.00455332	0.0483347	0.00294546	0.0503387	0.00994753	0.0498671	0.0163515	0.0468583	0.0210722	0.044332	0.0239619	0.0397916	0.0233685	0.0341104	0.0221767	0.0282538	0.0193316	0.0222565	0.016629	0.017948	0.0115491
M2_Kulan_HT17	M2	KLN	-0.027842	0.0264595	-0.0271537	0.0176258	0.0669282	0.0086204	0.0839887	0.0195306	0.0867669	-0.00129776	-0.0261348	-0.0111632	-0.105502	-0.0248504	-0.0347083	0.00252697	-0.0246357	0.0291365	-0.0216878	0.0313541	-0.0180873	0.0336345	-0.0124106	0.0371201	-0.00663046	0.0425999	0.00141678	0.0464827	0.00986075	0.0488588	0.017022	0.0512842	0.0229578	0.0510851	0.0262478	0.048096	0.0273481	0.0424074	0.0246744	0.0353316	0.0224985	0.0273079	0.0221135	0.0199781	0.0198469	0.0158606	0.014457
M2_Kulan_HT18	M2	KLN	-0.031649	0.0275713	-0.0235501	0.0122128	0.0491764	0.00550881	0.0867193	0.0215777	0.0936622	-0.00435893	-0.0279206	-0.00615937	-0.100798	-0.0158553	-0.0420613	0.000193	-0.0276602	0.0315801	-0.0266205	0.0370608	-0.0250795	0.0425358	-0.0202407	0.0484359	-0.0131681	0.0536804	-0.00337883	0.0575455	0.00660485	0.0601092	0.0156144	0.061042	0.0234039	0.0601598	0.0284309	0.0567945	0.0316603	0.0506066	0.0319029	0.0435102	0.0308947	0.0357035	0.0286618	0.0278769	0.0247473	0.022639	0.017869
M2_Kulan_HT2	M2	KLN	-0.0331015	0.030324	-0.02227	0.0160841	0.0543677	0.00129649	0.0839291	0.0151604	0.0845531	-0.00490582	-0.0264483	-0.0142564	-0.100387	-0.0254049	-0.0440107	-0.00282876	-0.0295416	0.0344718	-0.0268343	0.0390737	-0.0235564	0.043582	-0.017963	0.0492515	-0.0102714	0.0539453	-0.000434	0.057796	0.00886854	0.0613621	0.0169609	0.0629818	0.0240375	0.0607501	0.0283798	0.0568192	0.0301026	0.0489797	0.0289723	0.0403405	0.0265101	0.0316969	0.0223987	0.0242082	0.0192225	0.0199392	0.0136809
M2_Kulan_HT23	M2	KLN	-0.0317855	0.0262316	-0.0234374	0.0199978	0.0672497	-0.00279652	0.0801821	0.0171777	0.0809069	0.00446515	-0.0239815	-0.007603	-0.103799	-0.0206853	-0.037371	-0.00737075	-0.0271329	0.0272899	-0.0236692	0.0296879	-0.019661	0.0325968	-0.0151845	0.0383223	-0.0102787	0.0446421	-0.00265684	0.0486339	0.00487176	0.0515356	0.0113488	0.0530381	0.0169222	0.0515845	0.0205564	0.0470565	0.0234035	0.0400589	0.0238148	0.0323661	0.0230553	0.0247789	0.0197508	0.0185601	0.0177487	0.015237	0.0136627
M2_Kulan_HT26	M2	KLN	-0.0308394	0.035229	-0.0244351	0.0214374	0.0607869	0.00397613	0.0895318	0.0242576	0.0800465	-0.00410884	-0.0296554	-0.00677712	-0.0987188	-0.0225308	-0.0452987	-0.00858499	-0.0262863	0.0363577	-0.0225391	0.0375123	-0.0179973	0.0381747	-0.0124674	0.0410409	-0.00733658	0.045628	-0.00158159	0.0503124	0.00465671	0.0526581	0.0109	0.052683	0.0168505	0.0515881	0.0208059	0.0485526	0.0235643	0.0435837	0.0243407	0.0385375	0.0243605	0.0333521	0.0233203	0.0282852	0.0202431	0.0250299	0.0165658
P3_Kulan_HT11	P3	KLN	-0.0267765	0.0395034	-0.0225166	0.027115	0.0768582	-0.00684195	0.0886921	0.00425349	0.0872658	-0.0266722	-0.0289583	-0.0179724	-0.0994892	-0.0237605	-0.0356619	0.000591	-0.020212	0.043413	-0.0140633	0.0478443	-0.00729392	0.0514207	-0.00117289	0.054595	0.00393285	0.0567972	0.00809296	0.0589704	0.013538	0.0597721	0.01972	0.0603303	0.0263806	0.0608556	0.0333146	0.0590201	0.0341406	0.0533602	0.0317801	0.0461434	0.02957	0.0415016	0.0265426	0.035135	0.0224426	0.029027	0.0184338
P3_Kulan_HT13	P3	KLN	-0.0287926	0.0377877	-0.0268719	0.0292541	0.0717746	-0.0112695	0.0892588	0.0105548	0.0830321	-0.0235274	-0.0325678	-0.013206	-0.0980151	-0.0149208	-0.0410732	-0.0012361	-0.0228632	0.0415204	-0.0164316	0.0467148	-0.011269	0.053624	-0.00615085	0.0586223	-0.000925	0.0600783	0.00415617	0.0594345	0.0101994	0.0586274	0.0168406	0.0590765	0.0238944	0.0604892	0.0308774	0.0577753	0.0308494	0.0506371	0.0297398	0.0420197	0.027963	0.0370274	0.0258078	0.0302391	0.0222692	0.0238783	0.0175569
P3_Kulan_HT14	P3	KLN	-0.0307704	0.0359709	-0.0249052	0.0253558	0.0691139	-0.00255179	0.0922527	0.0075833	0.0862217	-0.0201307	-0.0360691	-0.00391085	-0.103468	-0.0159767	-0.0400979	0.0043732	-0.0243577	0.0375183	-0.0178534	0.0423908	-0.0102262	0.0466888	-0.00261775	0.049575	0.00392159	0.051315	0.0098324	0.0522091	0.0166518	0.0534377	0.0238186	0.055	0.0308747	0.0567642	0.0376487	0.0545704	0.0381683	0.0492281	0.0349437	0.042614	0.0310008	0.0382169	0.0266557	0.0310585	0.0213557	0.0235185	0.0181231
P3_Kulan_HT17	P3	KLN	-0.0273368	0.0398299	-0.0233399	0.0296331	0.0819938	-0.0143832	0.0869617	0.00656624	0.0826035	-0.0353504	-0.0277322	-0.0150134	-0.0955279	-0.0206454	-0.0344261	-0.00210303	-0.0206523	0.0424323	-0.0149326	0.047319	-0.00812312	0.051733	-0.00141917	0.055059	0.00490366	0.0559164	0.0106495	0.0563661	0.0171224	0.0581976	0.024077	0.0601854	0.0312698	0.0612359	0.0383944	0.0591732	0.0392198	0.0527366	0.0354518	0.0450153	0.0300266	0.0410909	0.0270582	0.0320312	0.0214038	0.0234977	0.0173011
M2_Kulan_HT2	M2	KLN	-0.0313421	0.0384941	-0.0228089	0.0262479	0.0682033	-0.00841287	0.0885219	0.00632406	0.0845593	-0.0185321	-0.0298402	-0.00475428	-0.0978834	-0.013006	-0.042858	0.000146	-0.0251434	0.0423604	-0.0196358	0.0487034	-0.0126544	0.0547931	-0.00423487	0.057222	0.00422495	0.0556414	0.0119539	0.053708	0.0205218	0.0550324	0.0288953	0.0586096	0.0370101	0.0618361	0.0463993	0.058078	0.0495686	0.0512753	0.047412	0.0423414	0.0446394	0.0360739	0.0392092	0.0278077	0.0312851	0.0202985	0.0244841
P3_Kulan_HT23	P3	KLN	-0.0220064	0.0360773	-0.0204911	0.0285237	0.0828231	-0.00773635	0.0889719	0.0113924	0.0848255	-0.0186985	-0.0305811	-0.0192695	-0.104103	-0.0101628	-0.0348925	-0.00348331	-0.0164163	0.039922	-0.0098264	0.0427976	-0.0023592	0.0455489	0.0050808	0.047229	0.0113812	0.0486573	0.0166232	0.0506718	0.0221853	0.0541107	0.0272861	0.0584293	0.0321331	0.0608313	0.0370344	0.0578793	0.038333	0.0499421	0.0366503	0.0394756	0.0334672	0.032631	0.0288071	0.0232481	0.0224995	0.0153322	0.018173
P3_Kulan_HT26	P3	KLN	-0.0233789	0.037587	-0.0209841	0.0212627	0.0576193	-0.00914305	0.0917102	0.01781	0.0784128	-0.0234805	-0.0316302	-0.00826138	-0.0953547	-0.0158799	-0.0409349	0.00127757	-0.0158501	0.0389263	-0.00909404	0.0426422	-0.00274082	0.0472768	0.00332038	0.05045	0.00866839	0.0518804	0.0131765	0.0528833	0.0178275	0.053913	0.0224659	0.0535746	0.0276237	0.0524142	0.0345586	0.0484605	0.0366125	0.0422459	0.036492	0.0355991	0.0367909	0.0317047	0.0343432	0.0267973	0.0314819	0.0196185	0.0278423
P4_Kulan_HT11	P4	KLN	-0.0295684	0.0411089	-0.0207816	0.0322917	0.0698064	-0.00542515	0.0880969	0.00467413	0.0799329	-0.0167855	-0.0233345	-0.0186074	-0.0982004	-0.0317939	-0.0315236	-0.00227491	-0.0245301	0.0460441	-0.0195238	0.049728	-0.0145988	0.0533286	-0.00792435	0.0559034	-0.00111213	0.058108	0.00561685	0.0598248	0.0118438	0.0600805	0.0184102	0.0601097	0.0257905	0.0609513	0.0309403	0.0604146	0.0315789	0.0553964	0.0291323	0.049679	0.0273748	0.0439145	0.0250645	0.0382436	0.0226221	0.0313983	0.0192507
P4_Kulan_HT13	P4	KLN	-0.0290647	0.0366183	-0.0269397	0.0306046	0.069037	-0.00437927	0.0870689	0.0134307	0.0856278	-0.0208024	-0.0305008	-0.00910955	-0.0981236	-0.0221282	-0.0423162	-0.000445	-0.0229839	0.0379437	-0.0177391	0.0417018	-0.0119141	0.0449985	-0.00584165	0.0495531	0.000478	0.0524906	0.00732424	0.0535202	0.0134727	0.0550596	0.0197619	0.0572602	0.026755	0.0595399	0.0319127	0.0585174	0.0331672	0.0524794	0.0313061	0.0455779	0.0294067	0.0388947	0.0256002	0.0330242	0.0234038	0.0258092	0.0193423
P4_Kulan_HT14	P4	KLN	-0.0256145	0.034619	-0.0226202	0.0210135	0.0620996	-0.00163437	0.0897793	0.0125363	0.0836643	-0.0170312	-0.0251938	-0.011762	-0.102589	-0.0194544	-0.0334009	0.00213842	-0.0196976	0.0364342	-0.0149823	0.040587	-0.0105508	0.0453062	-0.00462115	0.0491604	0.00179303	0.0511897	0.00774746	0.0537718	0.0131598	0.0554575	0.0184712	0.0572967	0.0239899	0.0592459	0.0279261	0.0576522	0.0295772	0.0517523	0.0299191	0.0455448	0.0296366	0.0395394	0.0283891	0.0331087	0.0269178	0.0254255	0.0225816
P4_Kulan_HT17	P4	KLN	-0.0304864	0.038366	-0.0259572	0.0246525	0.0855279	-0.00512025	0.0965925	0.00357171	0.0889906	-0.0237451	-0.0259151	-0.00806616	-0.0974738	-0.0326048	-0.036555	0.00141171	-0.0253375	0.041105	-0.0200979	0.0440236	-0.0143758	0.046695	-0.00765739	0.0497035	-0.00041	0.0500958	0.00691363	0.0514188	0.0135983	0.0537033	0.0206116	0.0562443	0.0281182	0.0586648	0.033294	0.0577261	0.0345739	0.0515882	0.0319648	0.0444056	0.0267043	0.0381114	0.0198087	0.0321348	0.0153107	0.0236212	0.0133785
P4_Kulan_HT18	P4	KLN	-0.0214395	0.0397222	-0.0146308	0.0296053	0.0588982	-0.00736892	0.0922883	0.0175802	0.0851602	-0.0176148	-0.0283471	-0.0100577	-0.0952038	-0.0221272	-0.0447183	-7.83e-05	-0.0166615	0.0431543	-0.013403	0.0484076	-0.00824816	0.052201	-0.00120779	0.0559458	0.00583042	0.0594447	0.0134836	0.0609229	0.0204411	0.0624795	0.0274103	0.0648643	0.0351272	0.0663607	0.0404546	0.0647633	0.0411099	0.0587495	0.038201	0.0524366	0.0338387	0.0466295	0.0306369	0.0392198	0.0270962	0.0300658	0.0221862
P4_Kulan_HT2	P4	KLN	-0.0302984	0.0333923	-0.0206602	0.0247832	0.0488057	0.00292033	0.0888898	0.0066876	0.0844748	-0.0180032	-0.0282317	-0.00858252	-0.096139	-0.0144206	-0.0405861	-0.00257217	-0.0249509	0.0380875	-0.0198661	0.0446023	-0.0156112	0.0520962	-0.00751995	0.0574198	0.00201215	0.0603019	0.011687	0.0618502	0.0196428	0.0633607	0.026782	0.0662287	0.0343932	0.068066	0.0402183	0.0661505	0.0427967	0.05896	0.042793	0.0517649	0.0415142	0.0452996	0.0392057	0.0387693	0.0360143	0.0307298	0.0322324
P4_Kulan_HT21	P4	KLN	-0.0205379	0.0361508	-0.0147672	0.0302091	0.0728065	-0.00545685	0.0851123	0.0189988	0.083772	-0.0171822	-0.0255087	-0.0233755	-0.100845	-0.0108287	-0.0318938	-0.00231781	-0.0143099	0.0382681	-0.0093201	0.0419753	-0.00418831	0.0462268	0.00296112	0.0498738	0.00982136	0.0535603	0.0171411	0.0551484	0.0237182	0.0554299	0.0302811	0.0541836	0.037223	0.0517161	0.0423106	0.0494321	0.0438099	0.0460515	0.0405757	0.0421826	0.0371265	0.0372029	0.0337769	0.0312146	0.029328	0.0247823	0.0249621
P4_Kulan_HT23	P4	KLN	-0.0242753	0.0350341	-0.0182413	0.0289818	0.0686014	-0.00381812	0.089308	0.00988311	0.0880412	-0.0113899	-0.0293013	-0.0143847	-0.101324	-0.0193981	-0.033611	-0.00276794	-0.0178929	0.037598	-0.0128391	0.0418487	-0.00763534	0.0466078	-0.00117808	0.0511688	0.00626757	0.0523179	0.0128356	0.0546526	0.0168929	0.0595292	0.0215612	0.0635967	0.027653	0.0650847	0.0329437	0.0633249	0.0357273	0.0563966	0.0352586	0.0483622	0.0334023	0.040219	0.0304221	0.031738	0.0265918	0.0223665	0.0226881
P4_Kulan_HT26	P4	KLN	-0.0206097	0.0401041	-0.0187394	0.0257685	0.0546901	0.00561483	0.0900962	0.0210421	0.0794193	-0.0265034	-0.0316884	-0.00536737	-0.0990466	-0.0247145	-0.039432	0.00386266	-0.0139904	0.042425	-0.00780116	0.0452892	-0.00159897	0.0481499	0.00479486	0.0522326	0.0112889	0.0545699	0.0177784	0.0556568	0.0233771	0.0567478	0.0289549	0.0580822	0.0350345	0.0591413	0.0394158	0.0561956	0.040677	0.0484093	0.040545	0.0410068	0.0397607	0.0348054	0.0374314	0.0296442	0.0343384	0.0242421	0.0302992
M1_Mongolie_HM12	M1	MNG	-0.0319094	0.0175817	-0.0271408	0.00661535	0.0614017	-0.000117	0.0848197	0.0273602	0.0880403	-0.00553336	-0.0286662	-0.0145316	-0.100768	-0.00620272	-0.0396677	-0.00831026	-0.0268252	0.0202792	-0.0227954	0.025185	-0.0178555	0.029375	-0.0142995	0.0337928	-0.0087953	0.0371177	-0.00220616	0.0388481	0.00436871	0.0405499	0.0113783	0.0435596	0.0169069	0.0454686	0.0215313	0.0463452	0.0232869	0.0425818	0.0237842	0.035217	0.0229422	0.0273643	0.021918	0.0199967	0.0188587	0.0139948	0.0139391
M1_Mongolie_HM11	M1	MNG	-0.0349023	0.0206424	-0.0235424	0.00882486	0.0629477	0.00736246	0.0855917	0.0272484	0.0872428	-0.00267692	-0.0277243	-0.00669679	-0.101632	-0.0100663	-0.047842	-0.0113535	-0.0288077	0.0231354	-0.024064	0.0276213	-0.0187751	0.0315353	-0.0143342	0.035168	-0.00883996	0.0383764	-0.00266443	0.039745	0.00324636	0.0411406	0.009411	0.0436805	0.0139151	0.0457575	0.0189908	0.0444426	0.0232186	0.0400141	0.0247135	0.0331494	0.024102	0.0261066	0.0223484	0.019375	0.019438	0.0134984	0.0161713
M1_Mongolie_HM14	M1	MNG	-0.0364246	0.0229895	-0.0127362	0.00572073	0.0525187	0.00665733	0.0833457	0.0195009	0.087018	-0.00678915	-0.0326383	0.00477863	-0.0969493	-0.0156324	-0.0506431	-0.00422034	-0.0309098	0.0278594	-0.0261268	0.033929	-0.0212168	0.0397334	-0.0158536	0.0436127	-0.00967788	0.0479223	-0.00433284	0.0529404	0.0015048	0.0565925	0.00969748	0.0578437	0.015888	0.0598291	0.0219326	0.0598317	0.0256393	0.0560967	0.0258189	0.0488058	0.0252262	0.0408143	0.0222659	0.0325419	0.0209557	0.0242053	0.0194222
M1_Mongolie_HM23	M1	MNG	-0.0313573	0.026514	-0.0218102	0.00757491	0.0613299	0.00502905	0.0839371	0.0260619	0.0821159	-0.00811596	-0.0231074	-0.0160646	-0.0942882	-0.0156706	-0.0318457	-0.00284188	-0.0263894	0.0293633	-0.0215627	0.0337934	-0.0170733	0.0386123	-0.0127188	0.0423535	-0.0072658	0.0461484	-0.00199475	0.0501361	0.00323174	0.0537716	0.00919011	0.0571925	0.0130266	0.0606358	0.0168535	0.0597584	0.0196232	0.0538517	0.0205066	0.0443014	0.0206795	0.0350421	0.0206836	0.0269138	0.0182871	0.0202516	0.0147683
M1_Mongolie_HM24	M1	MNG	-0.0330274	0.0292488	-0.0261535	0.0202317	0.0622371	0.00118853	0.0833031	0.0237842	0.0767758	-0.00771025	-0.0273387	-0.0192461	-0.102411	-0.0226296	-0.0376001	-0.00543158	-0.0271287	0.0334206	-0.023126	0.0388985	-0.017627	0.042387	-0.0127583	0.045812	-0.00715704	0.0500417	-0.00105286	0.0534809	0.00512136	0.0562002	0.0119438	0.0587094	0.0174806	0.0586262	0.0239484	0.0569852	0.0277298	0.0516666	0.0277267	0.0434095	0.0270074	0.0346772	0.025375	0.0263091	0.0235638	0.0190699	0.0194589
M1_Mongolie_HM25	M1	MNG	-0.0311027	0.0156716	-0.0257644	0.0067816	0.0654385	0.00767736	0.087351	0.0297324	0.0868688	0.000172	-0.0302242	-0.0189859	-0.10611	-0.00685265	-0.0427127	-0.0163655	-0.025728	0.0181213	-0.0208331	0.022112	-0.0162898	0.0268081	-0.0119498	0.030778	-0.00652758	0.0349323	-0.0005	0.0380737	0.00570652	0.0403269	0.0126912	0.0427797	0.0181977	0.0442057	0.0241719	0.043148	0.0286741	0.0388455	0.0299272	0.0318768	0.0295454	0.0248017	0.028421	0.0182025	0.0261496	0.0126132	0.0213491
M1_Mongolie_HM26	M1	MNG	-0.0344493	0.0255825	-0.0208618	0.00870417	0.0568995	0.00511189	0.0901385	0.0303644	0.0778446	-0.00746264	-0.0334358	-0.00556765	-0.0949369	-0.0134628	-0.050771	0.000515	-0.0278103	0.0287764	-0.0224538	0.033704	-0.0170803	0.0385057	-0.0123893	0.0426917	-0.00707324	0.0474528	-0.00217998	0.0522605	0.0017728	0.0571643	0.00702861	0.0606442	0.012094	0.0612685	0.018685	0.0586844	0.0244741	0.0524088	0.0273958	0.043633	0.0287218	0.0355067	0.0280932	0.028344	0.0251854	0.0224375	0.0206622
M1_Mongolie_HM38	M1	MNG	-0.0325034	0.0145538	-0.0199431	-0.000223	0.0689023	0.00676291	0.0871327	0.0261995	0.0876473	-0.00480523	-0.0299238	-0.0135022	-0.101287	-0.000323	-0.0381896	-0.00262673	-0.0287482	0.0180854	-0.0257085	0.0231003	-0.0226078	0.0276392	-0.0193437	0.0308108	-0.0152115	0.0339761	-0.0110716	0.0371961	-0.00668063	0.0400379	-0.00175468	0.0434911	0.00258931	0.0454472	0.00814447	0.0443828	0.0137073	0.0411021	0.0156075	0.034668	0.0157088	0.0276181	0.0166641	0.0209067	0.0153418	0.0149148	0.012834
M1_Mongolie_HM39	M1	MNG	-0.0309658	0.0204582	-0.028255	0.0116446	0.0638008	0.00560185	0.0892127	0.0223347	0.0805556	0.000746	-0.0301386	-0.0104768	-0.100083	-0.00630605	-0.0434708	-0.00592389	-0.0264307	0.0254806	-0.0217738	0.0312385	-0.0172849	0.0367965	-0.0126251	0.0407556	-0.00647873	0.0442108	0.000104	0.0468058	0.00606747	0.0500443	0.0128592	0.0527337	0.0172752	0.055813	0.0213719	0.0550727	0.02405	0.0501157	0.0240143	0.0420085	0.0233044	0.0335867	0.0225326	0.0255119	0.0198963	0.0184757	0.0163
M1_Mongolie_HM40	M1	MNG	-0.0355865	0.0261536	-0.0238154	0.0142539	0.0600555	0.0061035	0.0839909	0.0270217	0.083552	-0.00488662	-0.0336782	-0.00930948	-0.0937	-0.0117695	-0.0464552	-0.000373	-0.0299047	0.0289129	-0.0249668	0.0334218	-0.0198239	0.0380948	-0.0148977	0.0418877	-0.00900502	0.0459635	-0.0025288	0.0490066	0.00386945	0.0517152	0.0110384	0.0545411	0.0170026	0.0554837	0.0231914	0.0539875	0.0272468	0.0492052	0.0275862	0.0424731	0.0260409	0.0360508	0.0229648	0.0298716	0.0198548	0.0235401	0.0159445
M1_Mongolie_HM9	M1	MNG	-0.0334482	0.0205213	-0.0172031	0.000935	0.0623807	0.00496215	0.0883198	0.0385403	0.0877858	-0.00652356	-0.0343765	-0.000787	-0.101957	-0.00726296	-0.0462301	-0.00625381	-0.0284381	0.0244243	-0.0228611	0.0283758	-0.0179464	0.0317913	-0.012606	0.0315161	-0.00666419	0.033218	-0.00162169	0.0372853	0.00304983	0.0418492	0.00926143	0.045298	0.0132119	0.0486696	0.0178269	0.0479924	0.021642	0.0432638	0.0233525	0.035988	0.0213502	0.0284465	0.0204623	0.0208792	0.0203854	0.0138593	0.0176179
M2_Mongolie_HM12	M2	MNG	-0.0330592	0.0189603	-0.0282785	0.0102932	0.0656418	-0.000292	0.0829038	0.0218563	0.0837981	-0.00260021	-0.0265743	-0.0196534	-0.101528	-0.0137278	-0.0392354	-0.0102561	-0.0282868	0.0221246	-0.0253907	0.0270522	-0.0211775	0.0325322	-0.0158364	0.0371324	-0.0118031	0.0419728	-0.0057758	0.0445746	0.00133423	0.0474563	0.00805973	0.049038	0.0135926	0.0501232	0.0185481	0.048451	0.0204158	0.044613	0.0212836	0.039193	0.0204075	0.0320103	0.0186046	0.0251485	0.0162555	0.0202805	0.0120876
M2_Mongolie_HM11	M2	MNG	-0.0356556	0.0179729	-0.0296791	0.00718477	0.0717634	0.00855521	0.0834989	0.0253929	0.0876862	-0.00588557	-0.0321233	-0.0109225	-0.099707	-0.0126867	-0.041499	-0.00362727	-0.0290461	0.0201262	-0.0239056	0.0225853	-0.0190698	0.0269687	-0.0145064	0.0318705	-0.00906862	0.0350062	-0.00305511	0.0375877	0.00360724	0.040059	0.0093732	0.0422262	0.0140924	0.0437488	0.0183567	0.042651	0.0198427	0.0396431	0.0209733	0.0353249	0.0222315	0.0292833	0.0227379	0.0226759	0.0219471	0.016831	0.0198952
M2_Mongolie_HM14	M2	MNG	-0.0344025	0.0165859	-0.0207579	0.00957125	0.0603528	0.00537021	0.0896121	0.0125382	0.0848423	-0.00832825	-0.0297067	-0.00356878	-0.101552	-0.019395	-0.0451432	-0.00252579	-0.0300566	0.0219028	-0.026398	0.0277288	-0.0221153	0.0342309	-0.0161495	0.0391559	-0.0100218	0.0430792	-0.00363729	0.047133	0.00329759	0.0518514	0.00950562	0.0557861	0.0147305	0.0579021	0.0198214	0.0558208	0.0220138	0.0519832	0.0225369	0.0468708	0.0202319	0.0395364	0.0191651	0.0308567	0.0185917	0.0231691	0.0170703
M2_Mongolie_HM23	M2	MNG	-0.0321741	0.0251374	-0.0275661	0.0158382	0.0643898	0.00283	0.0823581	0.018263	0.0842972	-0.0124002	-0.0264106	-0.0193567	-0.0992038	-0.0215078	-0.0364968	-0.00653358	-0.0279207	0.0293056	-0.0251292	0.0346549	-0.0210119	0.0402944	-0.0165917	0.0453375	-0.0113067	0.0482278	-0.00576408	0.0513684	0.000473	0.0549178	0.00618455	0.0578813	0.0109574	0.0596225	0.0154157	0.0574897	0.0173038	0.0534024	0.0187334	0.0475725	0.0188881	0.0395414	0.0181471	0.0312476	0.0160942	0.0244558	0.0124516
M2_Mongolie_HM24	M2	MNG	-0.0322871	0.030812	-0.0268779	0.0148326	0.0665108	-0.00125845	0.0823071	0.0135949	0.0850084	-0.00781643	-0.026165	-0.0142334	-0.101969	-0.0357868	-0.0398088	-0.0056344	-0.0265871	0.0350354	-0.0229879	0.0403323	-0.0181699	0.0456623	-0.0129841	0.0502763	-0.00735257	0.0530611	-0.0012773	0.0552214	0.00559903	0.0565119	0.0115197	0.057537	0.016708	0.0565597	0.0222456	0.0531265	0.0247992	0.0492228	0.0251929	0.0440259	0.0240942	0.0369153	0.0228449	0.0294336	0.020729	0.0235361	0.0176334
M2_Mongolie_HM25	M2	MNG	-0.0321288	0.0168373	-0.0275812	0.00765024	0.0645249	0.00367383	0.0900978	0.026205	0.0882005	-0.00792648	-0.0300687	-0.0229184	-0.103012	-0.0109096	-0.0361686	-0.0110101	-0.0265378	0.0206256	-0.0227512	0.0257173	-0.0183354	0.0323398	-0.0127186	0.0382045	-0.00702605	0.0427235	0.000298	0.0450957	0.0082958	0.0486258	0.0158948	0.0503262	0.0221947	0.0505329	0.027476	0.0475743	0.0289452	0.0441931	0.0264748	0.0392067	0.0243537	0.0308167	0.0222608	0.021651	0.0198225	0.0143416	0.0182086
M2_Mongolie_HM26	M2	MNG	-0.0367937	0.0306915	-0.0289784	0.0124502	0.0639355	0.00250706	0.0942854	0.0169049	0.0813996	-0.0102524	-0.0336055	-0.0111578	-0.0992674	-0.0189774	-0.04629	-0.00674918	-0.0322245	0.0338711	-0.0276513	0.0369967	-0.0222263	0.040884	-0.0160056	0.044006	-0.0107546	0.0478962	-0.0056256	0.0524051	0.000748	0.0563037	0.00695512	0.0587242	0.0128146	0.0587379	0.0189228	0.0554142	0.0212201	0.0508796	0.0216204	0.0447207	0.0216072	0.0363892	0.0218213	0.0280732	0.0209397	0.0214037	0.017879
M2_Mongolie_HM38	M2	MNG	-0.0329881	0.0182928	-0.0270692	0.00871619	0.0711553	0.0028634	0.0884698	0.0189331	0.0847743	-0.00294737	-0.030088	-0.0140432	-0.0983084	-0.0105987	-0.0375297	-0.00985521	-0.0274204	0.0204453	-0.0243173	0.0247792	-0.021122	0.0301467	-0.0165883	0.0343744	-0.0115724	0.0375097	-0.00697914	0.0417252	-0.00107436	0.0455378	0.00359795	0.0497765	0.00791509	0.0519653	0.0128207	0.0495118	0.015705	0.0454754	0.0172838	0.0396077	0.0173938	0.0316481	0.0175374	0.0237934	0.0179944	0.0177766	0.0155357
M2_Mongolie_HM39	M2	MNG	-0.036294	0.0206887	-0.0252018	0.0107469	0.0609047	0.00127659	0.0855514	0.0194676	0.0800323	0.000886	-0.0278556	-0.0133568	-0.104544	-0.0136313	-0.0414336	-0.0101087	-0.0304236	0.0238268	-0.0259478	0.0285475	-0.02108	0.0343063	-0.0171724	0.0406312	-0.0111109	0.0440241	-0.00436208	0.0475235	0.00307131	0.0513772	0.00969521	0.0539263	0.0158949	0.0532776	0.0224148	0.0493845	0.0259063	0.0472614	0.0254805	0.04268	0.0243856	0.0353141	0.0213742	0.0278444	0.0186002	0.0216767	0.0166968
M2_Mongolie_HM40	M2	MNG	-0.0331288	0.0231291	-0.0296425	0.00355733	0.0629685	0.00562857	0.0828943	0.0180122	0.0837949	-0.00754935	-0.0328311	-0.0172287	-0.0973478	-0.0147363	-0.0436458	-0.00731653	-0.0273473	0.0262362	-0.0225656	0.0314328	-0.0167281	0.0379275	-0.0101319	0.0438877	-0.0031527	0.0482413	0.00414112	0.0527285	0.0124152	0.0572068	0.0194201	0.0613001	0.0253908	0.0627615	0.02978	0.0604919	0.029672	0.0557699	0.0281698	0.0484693	0.0275583	0.038025	0.026537	0.027422	0.0246844	0.0190664	0.022515
M2_Mongolie_HM9	M2	MNG	-0.0354706	0.0218947	-0.0294298	0.00645323	0.070371	0.00624697	0.0878579	0.0242018	0.0842874	-0.00878907	-0.0339306	-0.00825714	-0.100623	-0.0142588	-0.0458512	-0.00621806	-0.0304421	0.0247276	-0.0257945	0.0285908	-0.0206394	0.0329357	-0.0150257	0.0361347	-0.00912545	0.0376065	-0.00297201	0.0395217	0.00363811	0.0426369	0.00937596	0.0459201	0.0138637	0.04797	0.0179891	0.0450754	0.020032	0.0411348	0.0192938	0.0353762	0.019404	0.0276533	0.0199792	0.0204456	0.0181335	0.0151437	0.0154225
P3_Mongolie_HM12	P3	MNG	-0.0250693	0.0331965	-0.0188481	0.0230526	0.0739272	-0.0025257	0.0880393	0.0146368	0.0843118	-0.0207818	-0.0245562	-0.0178206	-0.100765	-0.0131507	-0.0335528	-0.00294178	-0.0187754	0.0366315	-0.0141316	0.0416639	-0.00967205	0.0467638	-0.00364874	0.0502632	0.0035335	0.052249	0.0117669	0.0539053	0.0200019	0.055417	0.0285163	0.0564455	0.0366943	0.058477	0.0425564	0.0583692	0.0434631	0.0547741	0.0395472	0.0477456	0.0349985	0.040305	0.0308301	0.0334614	0.0255503	0.026964	0.0206417
P3_Mongolie_HM11	P3	MNG	-0.0227792	0.0287958	-0.0138196	0.0214777	0.0701044	-0.00117738	0.0836335	0.0228363	0.0817536	-0.0189146	-0.0277358	-0.0189475	-0.105047	-0.0131158	-0.0344635	-0.00698162	-0.0152034	0.0318257	-0.00923262	0.0355096	-0.00444708	0.0399529	0.00166641	0.0425955	0.00867774	0.0435844	0.016376	0.0440095	0.0235043	0.0464735	0.030704	0.0490173	0.0377652	0.0501538	0.0428421	0.0486336	0.0442267	0.0439091	0.0418567	0.0368333	0.0364237	0.0309595	0.0318107	0.0252579	0.0288727	0.0181065	0.025251
P3_Mongolie_HM14	P3	MNG	-0.0307271	0.0306468	-0.0255231	0.018733	0.0721244	-0.00687276	0.0909313	0.0127127	0.074269	-0.0189952	-0.031362	-0.0145718	-0.0973593	-0.0121593	-0.0414071	0.00307076	-0.0241571	0.0355704	-0.0179496	0.0419809	-0.0118151	0.0475458	-0.00520338	0.0518358	0.00172429	0.0547807	0.00935772	0.0568994	0.0168991	0.0583114	0.0245372	0.0596397	0.032047	0.0610616	0.0379565	0.0596109	0.0397323	0.0553127	0.0376232	0.0485843	0.0335369	0.0423166	0.0295168	0.0368604	0.0274636	0.0298404	0.0230961
P3_Mongolie_HM23	P3	MNG	-0.0139277	0.042416	-0.0128576	0.0319973	0.0705213	-0.00458323	0.086981	0.0155506	0.0770137	-0.0264086	-0.0283613	-0.0205027	-0.0987524	-0.0146414	-0.0377184	-0.00081	-0.00723471	0.0440364	-0.00177251	0.0480672	0.00343021	0.051852	0.0088402	0.0549655	0.0141401	0.0574814	0.0198601	0.059655	0.0255218	0.0617065	0.0314432	0.063489	0.0372428	0.0646997	0.0404984	0.0625376	0.0390978	0.0566232	0.035603	0.047874	0.0325149	0.0401791	0.0307059	0.0328015	0.0288828	0.0255635	0.0251183
P3_Mongolie_HM24	P3	MNG	-0.0324542	0.0408623	-0.0186441	0.0246401	0.0757615	-0.00970886	0.0844564	0.0159847	0.0873679	-0.029739	-0.0276268	-0.031286	-0.10159	-0.0150415	-0.0335505	-0.00517856	-0.0255182	0.0447256	-0.019374	0.0478148	-0.0134669	0.049923	-0.00759467	0.0528769	-0.000906	0.0542087	0.00613116	0.0549594	0.012105	0.0557109	0.0173704	0.0554811	0.022277	0.0538399	0.0269876	0.0510337	0.0310151	0.0466628	0.0321665	0.0399094	0.0316434	0.0338429	0.0306905	0.0280047	0.0270304	0.0228586	0.0242949
P3_Mongolie_HM25	P3	MNG	-0.0270924	0.0263331	-0.0307398	0.0164836	0.0798765	-0.00261743	0.0878597	0.0161893	0.0845209	-0.0196177	-0.0296643	-0.0233403	-0.0985332	-0.00441693	-0.040567	-0.00723512	-0.021578	0.0304829	-0.0162477	0.0365376	-0.0111797	0.0427591	-0.00546481	0.0476105	0.000596	0.0507632	0.00783965	0.0514604	0.0149875	0.0515365	0.0218669	0.053017	0.0282938	0.0544241	0.0329996	0.0524861	0.0345003	0.0474685	0.0330379	0.0405785	0.0295833	0.0347921	0.0275674	0.0287498	0.0248605	0.0225017	0.0208884
P3_Mongolie_HM26	P3	MNG	-0.0327946	0.038694	-0.0222449	0.0252228	0.0634202	-0.00682709	0.0942901	0.0141171	0.0770329	-0.025219	-0.0321417	-0.0139405	-0.094747	-0.0115807	-0.04776	0.00457621	-0.0242655	0.0413772	-0.0178769	0.0458619	-0.0116738	0.0491547	-0.005056	0.0518596	0.0025575	0.0520057	0.0106632	0.0535769	0.017995	0.0571405	0.0257493	0.0600029	0.0341331	0.0604934	0.0404211	0.0592833	0.0415817	0.053098	0.0405476	0.0447592	0.0364345	0.0386575	0.033564	0.0328345	0.030793	0.0266825	0.0260659
P3_Mongolie_HM38	P3	MNG	-0.0261916	0.0326257	-0.0200183	0.018096	0.0727579	-0.00149375	0.087541	0.0240443	0.081832	-0.0216106	-0.0313512	-0.0231423	-0.099027	-0.00769262	-0.0347071	-0.00614699	-0.0200446	0.0354177	-0.0142945	0.0384114	-0.00969894	0.0423298	-0.00525652	0.0460367	-0.000622	0.0487218	0.00469354	0.0502182	0.0102098	0.0503945	0.0160632	0.0506663	0.022187	0.0494979	0.0273951	0.0476752	0.0295119	0.0439601	0.0286272	0.0389534	0.0245535	0.0352763	0.0228977	0.030206	0.0211308	0.0240887	0.0189171
P3_Mongolie_HM39	P3	MNG	-0.0234624	0.0351689	-0.021733	0.0292567	0.0832415	-0.00652878	0.0889239	0.0091969	0.0866968	-0.0183288	-0.0319051	-0.0190536	-0.0935226	-0.00509105	-0.0397632	-0.000901	-0.0187674	0.0395087	-0.0140906	0.0438396	-0.00981245	0.0483004	-0.00376438	0.0503591	0.00232012	0.0532652	0.00891202	0.0565538	0.0151274	0.0598631	0.0221925	0.0601759	0.0294368	0.0604027	0.0347304	0.0585988	0.0353709	0.0530706	0.0342213	0.0448747	0.0301136	0.0380896	0.025642	0.0320115	0.0217674	0.0254867	0.0189454
P3_Mongolie_HM40	P3	MNG	-0.0289049	0.0316823	-0.0281434	0.0156085	0.0655975	-0.00521948	0.0885342	0.0186231	0.0782949	-0.0209008	-0.0310335	-0.0206497	-0.0948165	-0.00900779	-0.0435083	-0.00344295	-0.0202136	0.034682	-0.0127074	0.0406769	-0.00665411	0.0477211	-0.00112383	0.0543294	0.00567356	0.0582877	0.0139528	0.0604896	0.0222111	0.0625247	0.0304754	0.0652966	0.0388197	0.067003	0.0448586	0.0652696	0.0452165	0.0599486	0.040067	0.0520794	0.0354582	0.0440342	0.032394	0.036161	0.0294238	0.0281901	0.0244287
P3_Mongolie_HM9	P3	MNG	-0.0273237	0.0334245	-0.0269225	0.0201802	0.0731379	-0.00124909	0.0890581	0.0213103	0.0803127	-0.0198235	-0.0282587	-0.0108432	-0.102125	-0.0162484	-0.0407133	-0.000129	-0.020295	0.0366618	-0.0135521	0.0402449	-0.00743913	0.0440952	-0.000828	0.0464446	0.00604941	0.0475631	0.0130469	0.0500741	0.0200761	0.0515291	0.0263339	0.0549266	0.0328795	0.0561573	0.0379302	0.053912	0.0393821	0.0487101	0.0368011	0.0416806	0.0321509	0.0355715	0.0292166	0.029163	0.0250554	0.0232447	0.0207432
P4_Mongolie_HM12	P4	MNG	-0.0246501	0.0336765	-0.0218968	0.0247518	0.067301	-0.00263064	0.0858234	0.0104264	0.0844551	-0.0245635	-0.0246203	-0.0239249	-0.100753	-0.0171188	-0.0314966	-0.00336413	-0.0213841	0.0363764	-0.0196075	0.0405337	-0.0162427	0.0458653	-0.011432	0.0496047	-0.00464389	0.0524596	0.00340317	0.0546155	0.0117626	0.0555804	0.0186275	0.0563431	0.0256554	0.0561946	0.0322697	0.0533278	0.03523	0.0471481	0.0346877	0.0401679	0.0310049	0.0329351	0.0266193	0.0264196	0.0229678	0.0203781	0.0176433
P4_Mongolie_HM11	P4	MNG	-0.0306577	0.0273204	-0.0271367	0.0166188	0.0736839	0.000645	0.0841084	0.0216385	0.0866774	-0.0197884	-0.0299103	-0.012103	-0.102368	-0.0130584	-0.0370575	-0.00374591	-0.0230477	0.0279823	-0.0165893	0.0303008	-0.0106812	0.0349139	-0.00506489	0.0389649	0.00214026	0.0418549	0.0102174	0.0439693	0.0181965	0.0456546	0.024034	0.0492468	0.0304635	0.0513464	0.036492	0.0494322	0.0388191	0.0434115	0.0364692	0.035824	0.0312326	0.0280337	0.0265161	0.0207886	0.0226414	0.0140923	0.0185025
P4_Mongolie_HM14	P4	MNG	-0.0295778	0.0266507	-0.0249085	0.0165434	0.0656141	-0.000116	0.0882375	0.00742189	0.0794589	-0.0126535	-0.0303454	-0.0103635	-0.0981354	-0.0175016	-0.0414546	-0.00181697	-0.024289	0.0300002	-0.0198945	0.0341931	-0.015174	0.0396535	-0.010043	0.0437506	-0.00298655	0.0461424	0.00499463	0.0483536	0.0128191	0.0513251	0.0190153	0.0550696	0.0252697	0.0588744	0.0316458	0.0580696	0.0345284	0.0525686	0.0321459	0.0447762	0.0277257	0.0363165	0.0254012	0.0280619	0.021614	0.0212056	0.0180818
P4_Mongolie_HM23	P4	MNG	-0.0229826	0.0340696	-0.0177079	0.0265649	0.0648799	-0.00283674	0.0885587	0.0145665	0.0779419	-0.0198348	-0.0268304	-0.0182725	-0.0958602	-0.0161924	-0.0332956	-0.00343969	-0.0176542	0.035938	-0.0138976	0.0390605	-0.00926041	0.0433004	-0.00516662	0.0479736	-0.000355	0.0532044	0.00520493	0.0581981	0.0116727	0.0614826	0.0178961	0.0627463	0.0250018	0.0632554	0.0320476	0.0600127	0.0349707	0.0523887	0.0331635	0.0435365	0.0288821	0.0345042	0.0267075	0.0256064	0.0236629	0.0180987	0.0196905
P4_Mongolie_HM24	P4	MNG	-0.0293263	0.0412541	-0.018627	0.0266441	0.0685036	-0.00433403	0.0875861	0.00334886	0.0820186	-0.0253195	-0.0245634	-0.0262074	-0.105915	-0.0269034	-0.0311748	-0.00391411	-0.023546	0.0434699	-0.0195431	0.045872	-0.0154517	0.0476752	-0.0110307	0.0487056	-0.00601348	0.0509479	-0.000234	0.052794	0.00548235	0.0547441	0.010316	0.0557039	0.0157416	0.0563515	0.0218287	0.0530285	0.0273982	0.0470971	0.0301602	0.0408904	0.029772	0.0349794	0.0289122	0.0297459	0.0259925	0.0255468	0.0222644
P4_Mongolie_HM25	P4	MNG	-0.032528	0.0272397	-0.0284029	0.0156965	0.0643274	-0.00544044	0.0851021	0.0201616	0.0875952	-0.0219472	-0.0298349	-0.0226457	-0.0985535	-0.00971298	-0.0362992	-0.00683611	-0.0263911	0.0287325	-0.0203384	0.0297601	-0.0164001	0.0351109	-0.0129494	0.0404562	-0.00769683	0.0448248	-0.000982	0.047821	0.00600871	0.0501756	0.0124736	0.0499463	0.0198799	0.0495734	0.0272321	0.0480738	0.029877	0.0423948	0.0283871	0.0357056	0.0262821	0.0289494	0.0236261	0.0231442	0.0213196	0.0176055	0.0172127
P4_Mongolie_HM26	P4	MNG	-0.0316196	0.0321002	-0.0283811	0.0200648	0.0643567	-0.00441831	0.0928709	0.0196895	0.0732385	-0.024503	-0.0304976	-0.0161791	-0.0918889	-0.0114649	-0.0444078	0.00531082	-0.0262686	0.0356244	-0.0198256	0.038855	-0.0125734	0.043402	-0.00499984	0.0460452	0.00336328	0.0492071	0.011024	0.0544146	0.0188855	0.0587833	0.0254629	0.0622911	0.032659	0.0639046	0.0394165	0.0609407	0.0419378	0.0540613	0.0388656	0.0461539	0.0350578	0.0370506	0.0324341	0.0283151	0.0287733	0.0206712	0.0243996
P4_Mongolie_57207	P4	MNG	-0.026481	0.0354287	-0.0217563	0.0197586	0.0579654	-0.00271634	0.0872106	0.0167188	0.0775242	-0.0176158	-0.0284752	-0.014955	-0.0953932	-0.0162171	-0.0431209	-0.00102341	-0.0192344	0.035794	-0.013313	0.0385996	-0.00712541	0.0435983	-0.00180683	0.0488954	0.00444296	0.0542969	0.0120764	0.0582624	0.0197771	0.0615884	0.0266498	0.0631928	0.034375	0.0627613	0.0418024	0.0595653	0.044349	0.0526402	0.0409253	0.0448221	0.0370188	0.0369653	0.0325228	0.030377	0.029159	0.0238717	0.024074
M1_Onagre_HP40	M1	ONG	-0.0356063	0.0209292	-0.0278159	0.00820552	0.0580484	0.00900765	0.0792201	0.0270694	0.0828541	-0.00013	-0.0259635	-0.0121676	-0.0981912	-0.0204892	-0.0421096	-0.0131532	-0.0297666	0.026001	-0.0266682	0.0306545	-0.0239991	0.0359465	-0.0197165	0.0402648	-0.014188	0.0434972	-0.00619703	0.0466516	0.000959	0.0497165	0.00770802	0.0517709	0.0120205	0.0536789	0.0178809	0.051047	0.0213474	0.0456248	0.022124	0.0387995	0.0221588	0.0326626	0.0215915	0.0273773	0.0189782	0.020791	0.0158867
M1_Onagre_HP35	M1	ONG	-0.0338329	0.0276228	-0.0197929	0.00249374	0.0412841	0.00850281	0.0878689	0.0266407	0.0842062	-0.00281167	-0.0319968	-0.0063552	-0.0971644	-0.0150181	-0.0439431	-0.00214182	-0.0254883	0.0312523	-0.0203099	0.0342497	-0.0155798	0.0374982	-0.0105755	0.0402869	-0.00615553	0.0436608	-0.000651	0.0474418	0.00430698	0.0504822	0.00930241	0.0521361	0.0130124	0.0527658	0.0198641	0.049121	0.0244251	0.0424773	0.0259675	0.0346647	0.025357	0.0283168	0.0266441	0.0234826	0.024829	0.0179985	0.0219319
M2_Onagre_HP40	M2	ONG	-0.0327225	0.024563	-0.0287335	0.0157288	0.0649646	-0.00144167	0.0819106	0.0177219	0.0850147	-0.00714674	-0.0256848	-0.0203288	-0.100233	-0.0192661	-0.03607	-0.0090827	-0.029925	0.0283777	-0.0269755	0.0320354	-0.0241386	0.0369833	-0.0192826	0.0406377	-0.0139929	0.0448182	-0.00827399	0.0473279	-0.00151108	0.0495893	0.00507332	0.0503546	0.0126699	0.0500943	0.0179956	0.0474047	0.0188339	0.0447752	0.0199148	0.0383133	0.0203683	0.0297194	0.0190835	0.0203136	0.0149399	0.014882	0.0100686
M2_Onagre_HP35	M2	ONG	-0.0355582	0.0214575	-0.0243465	0.0123144	0.0507766	0.00464905	0.0877034	0.0167919	0.0861152	-0.0103604	-0.0329112	-0.00792641	-0.104491	-0.0172602	-0.0461768	-0.00545198	-0.028396	0.0263813	-0.0221059	0.0328871	-0.0159427	0.0397194	-0.00956047	0.0442578	-0.00288869	0.0477724	0.00252532	0.0507376	0.00836824	0.0528581	0.0134179	0.0536174	0.0191467	0.0508158	0.0234176	0.0456259	0.0246425	0.0429673	0.0251024	0.0371175	0.0262707	0.0304358	0.0261689	0.0236515	0.0232259	0.0188396	0.0191515
P3_Onagre_HP40	P3	ONG	-0.0261332	0.040898	-0.0205846	0.025689	0.0700473	-0.0143445	0.086018	-0.0108497	0.0790905	-0.0288716	-0.0281631	-0.0199663	-0.09667	-0.00480503	-0.0268209	-0.0006	-0.0222817	0.0432639	-0.0186598	0.0469459	-0.0123255	0.0504181	-0.00536279	0.0541301	0.00177056	0.0549469	0.00893805	0.0537182	0.0153626	0.0521534	0.0224885	0.0518837	0.0281819	0.0532136	0.035964	0.0537506	0.0401192	0.0505905	0.0403954	0.0462794	0.0370522	0.0422699	0.0296449	0.035496	0.0228405	0.0221867	0.0190053
P3_Onagre_HP35	P3	ONG	-0.0236065	0.0403464	-0.0186593	0.0279789	0.0541084	-0.00926307	0.0936413	0.00189673	0.0764662	-0.0261776	-0.0311637	-0.0109712	-0.0974373	0.00692225	-0.0385997	0.00505529	-0.0170299	0.0411543	-0.0102029	0.0431725	-0.00150382	0.0469545	0.00754437	0.049225	0.0156718	0.0495089	0.023082	0.0497583	0.0291474	0.0496085	0.0353434	0.0493942	0.0401775	0.0492687	0.0469312	0.0484037	0.0498888	0.0439927	0.0488339	0.0385587	0.0453203	0.0333634	0.0396644	0.0234612	0.0314174	0.00944295	0.0232292
P4_Onagre_HP40	P4	ONG	-0.0293151	0.0323251	-0.0249972	0.0220249	0.0670491	0.000807	0.0781622	0.00440542	0.0816277	-0.0132382	-0.0246103	-0.0204235	-0.10081	-0.0264206	-0.0377081	-0.00860209	-0.0254997	0.036104	-0.0223169	0.0414391	-0.0170477	0.0454835	-0.0102639	0.0488633	-0.00328337	0.0506918	0.00333049	0.0507035	0.00935779	0.0503758	0.015734	0.0503319	0.020675	0.050297	0.0247548	0.0495802	0.0270579	0.0483973	0.0258694	0.0466406	0.0230739	0.0425778	0.0214568	0.036073	0.0188431	0.0281521	0.0146408
P4_Onagre_HP35	P4	ONG	-0.0289736	0.0355583	-0.0236087	0.022138	0.0475846	0.00494441	0.0848513	0.0147308	0.0727247	-0.0127031	-0.0262915	-0.0101329	-0.0959135	-0.017244	-0.0410629	0.00139583	-0.0222465	0.0384277	-0.0162989	0.0456027	-0.00835953	0.0512467	0.000839	0.0560299	0.00863577	0.060392	0.0151053	0.0629966	0.0204439	0.0650103	0.025722	0.0666279	0.0294803	0.0676758	0.0328774	0.0653183	0.0353362	0.0611756	0.0360087	0.0574486	0.0351357	0.0509972	0.0336999	0.0425162	0.0314332	0.0330149	0.0284846
M1_Przewalski_5213	M1	PRZ	-0.0403062	0.0121534	-0.00201804	0.00225405	0.0554542	0.00581708	0.0815954	0.0318498	0.0863779	-0.000473	-0.0217569	-0.00461016	-0.102544	-0.0180153	-0.0430459	-0.00779608	-0.0352915	0.0150672	-0.0306127	0.020617	-0.0255743	0.0266234	-0.0194616	0.0330114	-0.0141862	0.0388559	-0.00810397	0.0438189	-0.00457767	0.0488994	-0.00256862	0.0529355	0.000424	0.0562796	0.00577328	0.0587304	0.0133943	0.0583155	0.0180834	0.0545106	0.0191468	0.048343	0.0171947	0.0418987	0.0152875	0.0345898	0.0125078
M1_Przewalski_PZ10	M1	PRZ	-0.0350704	0.017315	-0.0219833	0.00766584	0.0714243	0.0103907	0.0809017	0.0273864	0.0892598	-0.000573	-0.0244793	-0.00737227	-0.101597	-0.0242831	-0.0416495	-0.0105307	-0.0310576	0.0202148	-0.0273039	0.0233594	-0.0243467	0.0274266	-0.0201465	0.0315424	-0.015948	0.0353572	-0.0115926	0.039534	-0.00845053	0.0431098	-0.00558377	0.0446181	-0.00166309	0.0464213	0.00476946	0.048082	0.0134102	0.0479247	0.0193978	0.0452606	0.0214247	0.0400287	0.0198831	0.0337171	0.016716	0.0266914	0.015887
M1_Przewalski_PZ77	M1	PRZ	-0.0323405	0.0169038	-0.0146534	0.00475544	0.0664008	0.00235252	0.073925	0.0284122	0.0854053	-0.00603573	-0.0221678	-0.00695077	-0.101239	-0.0204428	-0.0411606	-0.0129146	-0.0282262	0.0191543	-0.0244424	0.022961	-0.0206886	0.0277896	-0.0162049	0.0335549	-0.0120102	0.0390007	-0.00669398	0.0436692	-0.00312006	0.0483294	-0.000477	0.0516555	0.00236278	0.0547274	0.00724575	0.056309	0.014016	0.0556768	0.0184114	0.0517506	0.0198135	0.0456012	0.0186255	0.0392815	0.0153673	0.0324333	0.0140064
M1_Przewalski_PZ81	M1	PRZ	-0.0356863	0.0253834	-0.0124928	0.00280209	0.0672369	0.00384979	0.0841375	0.0307741	0.0863561	-0.00241218	-0.023296	-0.00755623	-0.10291	-0.0204807	-0.03976	-0.0133243	-0.0325184	0.0280535	-0.0292562	0.0312372	-0.0263255	0.0354772	-0.0225867	0.0401618	-0.0180804	0.0434906	-0.0136541	0.0473221	-0.00979006	0.0500915	-0.00764055	0.0528151	-0.0043554	0.0539178	0.00116386	0.0553554	0.00878485	0.0561678	0.0134112	0.0528487	0.0151948	0.04761	0.0114605	0.0428168	0.00907621	0.0357912	0.00853361
M1_Przewalski_5213	M1	PRZ	-0.0351578	0.0088939	-0.00408512	0.0018768	0.0605902	0.00790794	0.0807734	0.0316706	0.0799216	0.00480669	-0.0204002	-0.00739476	-0.100468	-0.0329791	-0.0396051	-0.0105134	-0.0305765	0.0122448	-0.0281816	0.0160233	-0.0243459	0.0201111	-0.0203719	0.0242401	-0.0149507	0.0298694	-0.00994718	0.0350645	-0.00462179	0.0405891	-0.00128562	0.045321	0.00142945	0.0495381	0.00598427	0.0517065	0.0101323	0.0510547	0.0145971	0.0461305	0.0129101	0.0411065	0.0126667	0.0350424	0.012639	0.0299679	0.0112222
M2_Przewalski_PZ77	M2	PRZ	-0.0343625	0.0157376	-0.0281001	0.00629941	0.0658909	0.0122666	0.0743664	0.0268176	0.0822945	0.00235872	-0.0239478	-0.0151632	-0.0997624	-0.0325539	-0.035848	-0.0148888	-0.0305469	0.0177609	-0.0279567	0.0200161	-0.0252712	0.0234143	-0.0223125	0.0271605	-0.0181076	0.0324806	-0.0143793	0.0382042	-0.00944498	0.0437582	-0.00481666	0.0474059	-4.88e-05	0.0501513	0.00629861	0.0512166	0.0109189	0.050103	0.0153572	0.0434049	0.012052	0.0364517	0.0116501	0.0274479	0.0125868	0.0199393	0.0122183
M2_Przewalski_PZ81	M2	PRZ	-0.0389909	0.0193496	-0.00879438	0.00161663	0.0673635	0.0150077	0.0798619	0.0337723	0.0866506	0.00768222	-0.021979	-0.00608599	-0.0968879	-0.0390675	-0.0383687	-0.0173759	-0.0350008	0.0222587	-0.0322981	0.0248954	-0.0295738	0.0285344	-0.0275717	0.0327985	-0.0237386	0.0376679	-0.019393	0.0417307	-0.0138056	0.0456296	-0.00921992	0.0487972	-0.00468096	0.0514105	0.00131142	0.052431	0.00553816	0.0521071	0.00921862	0.0462085	0.00669232	0.0404841	0.00473203	0.033858	0.00454864	0.0280057	0.00459475
P3_Przewalski_5213	P3	PRZ	-0.0273621	0.0261669	-0.0164769	-0.0014901	0.0690717	0.000267	0.0852095	0.0351164	0.0797586	-0.0126013	-0.0291886	-0.0160099	-0.101566	-0.0226586	-0.0349423	-0.00557478	-0.024712	0.0268989	-0.0212207	0.0288019	-0.0159842	0.0330053	-0.00995591	0.0376721	-0.00281138	0.0435009	0.00434966	0.0486693	0.0114721	0.0528164	0.0178098	0.0553967	0.0251445	0.056698	0.0324145	0.054541	0.0329963	0.0491045	0.0260117	0.0432799	0.0176213	0.0378758	0.0104394	0.0262349	0.00881681	0.0166734	0.0115232
P3_Przewalski_PZ10	P3	PRZ	-0.0328359	0.0328296	-0.0331188	0.0208137	0.088564	0.000397	0.0856284	0.0248716	0.0929257	-0.0180197	-0.0248021	-0.0093669	-0.103387	-0.0385229	-0.0403867	-0.00829951	-0.0294841	0.0321675	-0.0252403	0.0332673	-0.0195001	0.0373121	-0.0124481	0.0407784	-0.00495718	0.0458227	0.00250627	0.0491157	0.00957083	0.0511608	0.0156197	0.0523583	0.0223107	0.0529339	0.0294721	0.0509353	0.0308647	0.0441053	0.0276653	0.0357523	0.0246166	0.0283931	0.0200817	0.0192943	0.0161774	0.0150523	0.0142978
P3_Przewalski_PZ77	P3	PRZ	-0.028141	0.0282086	-0.0246194	0.00590922	0.0772331	-0.00182487	0.0843002	0.0213527	0.0841474	-0.0187332	-0.0227218	-0.0229112	-0.0974892	-0.0260215	-0.030443	-0.00927544	-0.0262516	0.0299235	-0.0244207	0.0342027	-0.0199563	0.0400893	-0.0130078	0.0438179	-0.00549869	0.0493451	0.00106255	0.0547546	0.00782161	0.0578963	0.0144563	0.0578628	0.0218167	0.059152	0.0292089	0.0557507	0.030047	0.0475951	0.0258139	0.0403297	0.0205026	0.034643	0.0141573	0.0255855	0.0128234	0.0175236	0.0115059
P3_Przewalski_PZ81	P3	PRZ	-0.0290834	0.0345484	-0.0203857	0.0126143	0.0782057	-0.000782	0.0804761	0.0247836	0.0862046	-0.0139595	-0.024121	-0.0216834	-0.100837	-0.0288012	-0.0343156	-0.00997739	-0.0267962	0.0359685	-0.0235652	0.0385213	-0.0185769	0.0433736	-0.0120796	0.0477593	-0.00455235	0.0531812	0.00355714	0.0569699	0.0110322	0.0606734	0.0170981	0.0633641	0.0241903	0.0632792	0.0315247	0.0584575	0.0331381	0.0511941	0.0281379	0.0448054	0.018815	0.0407683	0.00832842	0.0302152	0.00624033	0.0160618	0.00787799
P4_Przewalski_5213	P4	PRZ	-0.0317161	0.0214767	-0.0236641	0.00236445	0.0674678	0.00657121	0.0810966	0.0324993	0.0823745	-0.00087	-0.0258458	-0.0176261	-0.0955593	-0.0336478	-0.0337844	-0.00557071	-0.0270922	0.024575	-0.0223424	0.0283789	-0.0183955	0.0342561	-0.0142669	0.0393546	-0.00950982	0.0451561	-0.00346501	0.050795	0.00314543	0.0553162	0.0104825	0.0590406	0.0171525	0.0613086	0.0216206	0.0597456	0.0229071	0.0545047	0.020423	0.0466065	0.0167784	0.0412179	0.0136945	0.0333255	0.0141638	0.0266057	0.0125989
P4_Przewalski_PZ77	P4	PRZ	-0.0331537	0.0223649	-0.0294775	0.0085077	0.0729004	0.00775865	0.0761428	0.0290298	0.0857198	-0.00311489	-0.0207847	-0.0285333	-0.0943373	-0.0283459	-0.0304745	-0.0171861	-0.0281429	0.0258123	-0.0235898	0.0297461	-0.0197438	0.0348329	-0.0164146	0.0393214	-0.0129127	0.0442057	-0.00774654	0.0480318	-0.00219139	0.0509663	0.00381674	0.0534525	0.0096638	0.0544802	0.0144131	0.0515238	0.017617	0.0464884	0.017165	0.040222	0.0166199	0.0361592	0.0147323	0.0312819	0.015947	0.0268113	0.0148094
P4_Przewalski_PZ81	P4	PRZ	-0.0357735	0.0345004	-0.0249637	0.0152024	0.0746783	0.00678281	0.0754603	0.0314984	0.0932088	-0.00324752	-0.0172319	-0.0256986	-0.0921416	-0.0434737	-0.0349787	-0.0141202	-0.0317755	0.038498	-0.0276274	0.0426479	-0.0225742	0.0477686	-0.0175547	0.0520382	-0.0115007	0.0563906	-0.0048998	0.061039	0.00152644	0.0649506	0.00813985	0.0679055	0.0147273	0.0674193	0.0197671	0.063547	0.0220521	0.0572762	0.0194164	0.0493073	0.0151011	0.0439211	0.00990688	0.0360083	0.00760108	0.0292682	0.00553881
M1_Quagga_Q12	M1	QGA	-0.0266264	0.0143771	-0.0182438	0.00419124	0.0708877	0.00516782	0.0862619	0.0302846	0.0860182	-1.07e-05	-0.0300786	0.00262274	-0.109431	-0.0303514	-0.0403205	-0.0107439	-0.0237237	0.01972	-0.0236441	0.0240278	-0.0221018	0.0271438	-0.0181335	0.0321648	-0.0119553	0.0363917	-0.00581131	0.0414922	0.000777	0.0479769	0.00766159	0.0547464	0.0140916	0.0610871	0.0198953	0.0630832	0.0227331	0.0612195	0.0258694	0.0539285	0.0245336	0.0458664	0.0224591	0.0378499	0.0204621	0.0301248	0.0184597
M1_Quagga_Q3	M1	QGA	-0.0293012	0.0120258	-0.0071233	0.00235291	0.0687886	0.0111388	0.0854171	0.0336494	0.0893191	0.00182471	-0.0329595	0.0024136	-0.10329	-0.0213121	-0.0538679	-0.0157487	-0.0266513	0.0166412	-0.0238482	0.0190067	-0.0226674	0.0222959	-0.0185422	0.0258365	-0.013855	0.0293337	-0.0108787	0.0343623	-0.00673398	0.0394901	-0.000975	0.0437244	0.00549927	0.0474378	0.0123667	0.0478424	0.0154793	0.0475325	0.0173162	0.0427719	0.0174362	0.036915	0.0163381	0.0311059	0.0167134	0.0252385	0.0152801
M1_Quagga_2581	M1	QGA	-0.0314204	0.0174745	-0.00302468	-0.00574259	0.0547472	0.00925885	0.0816475	0.0375377	0.082135	0.00532851	-0.0275201	0.00169398	-0.104957	-0.024485	-0.0486915	0.000683	-0.0269372	0.0197833	-0.0240312	0.0217127	-0.0205926	0.0225957	-0.0147256	0.0254267	-0.00856003	0.0293625	-0.00260987	0.0332891	0.00195894	0.0395193	0.00722012	0.0453061	0.0136086	0.0493879	0.0201655	0.0493255	0.0233532	0.0474401	0.0255366	0.0416427	0.0231439	0.0350289	0.021361	0.0285507	0.0196117	0.022762	0.0170822
M2_Quagga_Q12	M2	QGA	-0.0257122	0.0124347	-0.0122441	0.00400716	0.073413	0.000587	0.0818654	0.0224137	0.0902209	0.000556	-0.0357673	0.00402442	-0.108071	-0.0311669	-0.0408636	-0.0127528	-0.0224427	0.0172313	-0.0224151	0.0200699	-0.0198743	0.0253365	-0.0170187	0.0311522	-0.0120562	0.0354864	-0.00537301	0.039675	-0.000141	0.0446364	0.00358918	0.0486879	0.00889461	0.051672	0.014822	0.0543768	0.0214316	0.0536702	0.0248284	0.0488005	0.0247819	0.0429749	0.0228484	0.0351945	0.0206624	0.0284024	0.0189402
M2_Quagga_Q3	M2	QGA	-0.0310968	0.0146928	-0.0082871	0.000981	0.0694398	0.00583996	0.0830591	0.0237108	0.0857698	-0.00275984	-0.0281832	-0.00187144	-0.10295	-0.0217121	-0.046399	-0.00480556	-0.0265702	0.0175059	-0.0244876	0.0189789	-0.0214642	0.0233955	-0.0177199	0.0274986	-0.0136593	0.0315947	-0.00819172	0.0351221	-0.00409463	0.0389055	-0.00133003	0.0417734	0.00302701	0.0431965	0.00767408	0.0452457	0.0134734	0.0447846	0.0174301	0.0416895	0.019088	0.0377989	0.0188306	0.0315816	0.0182328	0.0256925	0.0158437
M2_Quagga_2581	M2	QGA	-0.029128	0.0163029	-0.00236192	0.00430342	0.0604651	0.00693855	0.0845851	0.0248768	0.0800401	0.00514592	-0.0271143	0.00387667	-0.10444	-0.0248369	-0.0466789	-0.0107534	-0.0231628	0.0196781	-0.0204226	0.020835	-0.0172157	0.0253184	-0.0132469	0.029456	-0.00793254	0.0325833	-0.00174198	0.0360835	0.00362979	0.0391234	0.00738405	0.0417159	0.0111568	0.0452825	0.0165823	0.0472899	0.0228746	0.0470741	0.0261919	0.0435624	0.0261238	0.0390487	0.0229639	0.0330229	0.0209767	0.0276061	0.0181022
P3_Quagga_Q12	P3	QGA	-0.0261479	0.02786	-0.0292618	0.0177549	0.0908127	-0.00261549	0.0841567	0.0193723	0.0874723	-0.0228412	-0.0227402	-0.0114768	-0.105892	-0.0253679	-0.0356145	-0.00243213	-0.0243893	0.0316051	-0.0212508	0.0353457	-0.0170267	0.0409258	-0.0120423	0.046901	-0.00499965	0.0493349	0.00548718	0.0524462	0.0151896	0.0559122	0.0237583	0.0580616	0.0327262	0.0570945	0.0325593	0.0501617	0.0297051	0.0417019	0.0263062	0.0241214	0.0173922	0.0162666	0.0130997	0.0153126	0.00923526	0.0146762	0.00628201
P3_Quagga_Q3	P3	QGA	-0.036968	0.028239	-0.0281028	0.01442	0.0772509	-0.0027978	0.0863692	0.027096	0.0898568	-0.0125125	-0.0280519	-0.0168509	-0.098909	-0.00950956	-0.0448119	-0.00342796	-0.0347455	0.0310146	-0.0310841	0.0339639	-0.0259998	0.0377422	-0.0203846	0.0422958	-0.0139054	0.0458828	-0.0043192	0.0492048	0.00449555	0.0536863	0.012242	0.0578461	0.0213172	0.0570116	0.0238534	0.0504029	0.0238294	0.0426112	0.0151405	0.0265515	0.00812561	0.0155502	0.00687457	0.0125411	0.00640687	0.0114335	0.00639674
P3_Quagga_2581	P3	QGA	-0.0303849	0.026032	-0.025572	0.0162753	0.0718071	0.00244405	0.0849059	0.0253389	0.083488	-0.00812158	-0.0269334	-0.0101199	-0.0992158	-0.0169967	-0.0423039	-0.00185291	-0.0257194	0.0273189	-0.0224286	0.0320747	-0.0183001	0.0385693	-0.0109573	0.0417478	-0.00317609	0.0451953	0.00779358	0.0482905	0.0177943	0.0533051	0.0264981	0.0581291	0.0347947	0.0581726	0.0345473	0.0516179	0.0313358	0.0434753	0.0197588	0.0269245	0.0160925	0.0140042	0.0151512	0.0102761	0.0124389	0.00874688	0.0100987
P4_Quagga_Q12	P4	QGA	-0.029558	0.0255171	-0.0208551	0.0178157	0.0767721	-0.00126104	0.0874939	0.00893208	0.0882364	-0.017893	-0.028746	0.00168313	-0.102649	-0.0348628	-0.0422806	-0.00387069	-0.0276197	0.0305281	-0.0259954	0.0350843	-0.022961	0.0369857	-0.0175303	0.0403154	-0.0116261	0.0440057	-0.00374168	0.0458193	0.00233888	0.048681	0.0057258	0.0527586	0.00936098	0.0556865	0.0160346	0.0575496	0.0214213	0.0518986	0.0215542	0.0441429	0.0213641	0.0376889	0.0211353	0.0296905	0.0205484	0.0239191	0.0179347
P4_Quagga_Q3	P4	QGA	-0.0321242	0.0216163	-0.0262109	0.00939332	0.0722078	-0.00862588	0.0848358	0.0260834	0.090378	-0.0119215	-0.0369688	-0.00110469	-0.0994495	-0.0154844	-0.0476194	-0.00248183	-0.0298777	0.0252965	-0.0257177	0.0274044	-0.0237372	0.0312466	-0.0195473	0.0368495	-0.0147828	0.0426597	-0.00793188	0.0464241	-0.00171321	0.0509414	0.00376903	0.0545209	0.00886446	0.0574901	0.0167362	0.0585924	0.0226191	0.0523492	0.0216975	0.0446495	0.0183874	0.0381691	0.016386	0.0292334	0.0147185	0.0221093	0.0143972
P4_Quagga_2581	P4	QGA	-0.0279498	0.023473	-0.0217055	0.00869009	0.0588631	-0.00372096	0.0827181	0.0275647	0.0802582	-0.00333051	-0.0278003	-0.00610302	-0.103977	-0.0230743	-0.0382998	-0.00471964	-0.0233109	0.0246412	-0.0208963	0.02907	-0.0183825	0.0335242	-0.0120902	0.0377864	-0.0041286	0.0404462	0.00528028	0.0416038	0.0133643	0.044236	0.0186166	0.0499017	0.0226668	0.0557933	0.0285643	0.0594645	0.0305327	0.0517987	0.0269164	0.0418324	0.023924	0.0339559	0.0221353	0.0250455	0.0200485	0.0190774	0.0171876
M1_Zebra_ZH112	M1	ZBR	-0.0354779	0.0225548	-0.0108318	0.00959076	0.066313	-0.00137911	0.0809456	0.0232735	0.0908574	0.00205215	-0.0288936	0.0159981	-0.102397	-0.0237663	-0.0418644	-0.00697771	-0.0309456	0.0254936	-0.0285398	0.0298607	-0.0250899	0.035134	-0.0224453	0.0390343	-0.0161278	0.0427518	-0.0102828	0.0464267	-0.00358195	0.0486822	0.00467285	0.0509938	0.0115288	0.053329	0.0179803	0.0531387	0.021471	0.0465041	0.0198109	0.0425055	0.0196897	0.0372183	0.0157852	0.0323247	0.0123499	0.0268215	0.0109197
M1_Zebra_ZH2	M1	ZBR	-0.0326805	0.0279708	-0.0309672	0.0177597	0.072296	0.00349246	0.0944596	0.0186135	0.0842544	0.0101712	-0.0329163	-0.00754603	-0.100859	-0.0190292	-0.0430386	0.00259899	-0.0276179	0.0304492	-0.0237505	0.0341903	-0.0186417	0.0387682	-0.0137195	0.041524	-0.00582573	0.0460839	0.00206228	0.0486829	0.00972266	0.0510331	0.0184824	0.0513728	0.0253764	0.0529057	0.0310175	0.05253	0.0316379	0.0452354	0.0291233	0.0387846	0.0294713	0.0291382	0.0261888	0.0199698	0.0220045	0.0113167	0.0187152
M1_Zebra_ZZ9	M1	ZBR	-0.0372835	0.0216776	-0.00848954	0.00198562	0.061523	0.00672199	0.0936991	0.0194066	0.0814346	0.00476675	-0.0341984	0.0144847	-0.102721	-0.0210129	-0.0513884	-0.000544	-0.0326435	0.0246654	-0.0299972	0.0289851	-0.0256311	0.0336979	-0.0212731	0.0366486	-0.0142305	0.0409575	-0.00705773	0.0432138	-0.000865	0.0470512	0.00668122	0.0509194	0.0129405	0.0550078	0.019554	0.0549486	0.022613	0.0485344	0.0201263	0.0429103	0.018947	0.0349043	0.0202257	0.0273084	0.0218424	0.0200982	0.0215125
M2_Zebra_WH34	M2	ZBR	-0.0415628	0.0223591	-0.00598637	0.00981456	0.06195	-0.00158416	0.0907033	0.0245098	0.0787609	0.0106759	-0.0278481	0.0192475	-0.0990601	-0.0403364	-0.047685	-0.0123862	-0.0362851	0.0259938	-0.0309213	0.0305097	-0.0259612	0.0339123	-0.0211284	0.0382187	-0.0166979	0.0422844	-0.00821138	0.0456266	3.8e-05	0.0492608	0.0075039	0.0528521	0.013617	0.0559284	0.0187039	0.0585278	0.0237783	0.0595263	0.0279438	0.0551145	0.0268674	0.0505199	0.0231902	0.0436525	0.0201363	0.0371135	0.0199771
M2_Zebra_ZH112	M2	ZBR	-0.033797	0.0212906	-0.00975748	0.0102197	0.0701745	-0.00408727	0.0813638	0.0182574	0.0833757	0.00647853	-0.0283383	0.00964884	-0.101154	-0.0400596	-0.0444253	-0.0162296	-0.0297048	0.0225557	-0.0263232	0.02577	-0.0234042	0.0291949	-0.0193713	0.0315655	-0.0163531	0.0348087	-0.0112127	0.0386139	-0.00601377	0.0418184	-0.00177401	0.0457137	0.00288417	0.0469378	0.00670436	0.0484586	0.0111268	0.0474241	0.0159376	0.0400217	0.0168526	0.0348764	0.0167119	0.0296327	0.0125309	0.0269326	0.00971558
M2_Zebra_ZH2	M2	ZBR	-0.0348763	0.0187567	-0.0179007	0.0110636	0.0689028	0.00274293	0.0896252	0.0268266	0.0802352	0.011501	-0.0311538	0.00892357	-0.104462	-0.0322135	-0.0455507	-0.00664963	-0.0319275	0.0219846	-0.027105	0.025411	-0.0238882	0.0306447	-0.0187857	0.0336414	-0.0134313	0.0356222	-0.00672719	0.0400976	0.000513	0.0420872	0.00715945	0.043877	0.0130104	0.0442303	0.0176021	0.0457432	0.0221978	0.0456841	0.0258385	0.0409209	0.0247052	0.0354721	0.0229835	0.0274776	0.0213005	0.0202213	0.0220721
M2_Zebra_ZZ9	M2	ZBR	-0.033761	0.0237303	-0.0103196	0.00669964	0.0616855	0.00522409	0.0940005	0.0222501	0.0810923	0.011474	-0.0283303	0.0166479	-0.102822	-0.0378356	-0.047758	-0.00818384	-0.0284729	0.0260898	-0.0243306	0.030506	-0.0212156	0.035333	-0.0176906	0.039408	-0.0145238	0.0431872	-0.00880718	0.046601	-0.00285141	0.0486594	0.00216458	0.0512834	0.00710866	0.0511598	0.0113501	0.0503588	0.0165857	0.0482177	0.0224663	0.041941	0.0227191	0.0369503	0.0221653	0.0307807	0.0196046	0.025707	0.0193269
P3_Zebra_ZH112	P3	ZBR	-0.0299181	0.03043	-0.025713	0.0203404	0.0775237	0.00500391	0.0862852	0.0192913	0.0859489	-0.0151451	-0.0246153	-0.0169895	-0.100769	-0.0249039	-0.0345881	-0.00827625	-0.0274921	0.035096	-0.0225899	0.0400999	-0.0189399	0.0459995	-0.013515	0.0522113	-0.00616617	0.0545817	0.00205677	0.0554874	0.012179	0.0597176	0.0215302	0.0619017	0.0280999	0.0609339	0.0317593	0.0560594	0.0326104	0.0419236	0.0279758	0.0323373	0.0246655	0.0256321	0.0198521	0.0184617	0.0105722	0.0153969	0.00799041
P3_Zebra_ZH2	P3	ZBR	-0.0332041	0.0312067	-0.0314706	0.0190737	0.0723097	-0.000414	0.081153	0.0164745	0.0815102	-0.00483822	-0.0262759	-0.0173379	-0.10065	-0.026246	-0.0356963	-0.000788	-0.0254967	0.0360376	-0.0172261	0.0428908	-0.0103784	0.0482461	-0.00239478	0.0546713	0.00539029	0.0585059	0.0137274	0.0581792	0.0241281	0.060354	0.0336057	0.0612713	0.0403153	0.0578552	0.0444541	0.0527811	0.0396478	0.0385136	0.0317002	0.0273506	0.0284151	0.0186272	0.0245691	0.0108174	0.0168646	0.00825083	0.0167499
P3_Zebra_ZZ9	P3	ZBR	-0.0352432	0.031893	-0.035217	0.0235023	0.074881	-0.00149626	0.0953193	0.020089	0.0818792	-0.0128336	-0.0295965	-0.00758604	-0.0975599	-0.0233525	-0.0435369	-0.00167411	-0.0292332	0.0348714	-0.0225633	0.0387945	-0.0190571	0.0449794	-0.0128966	0.0505693	-0.00520574	0.0530686	0.00303105	0.0544166	0.0140938	0.0574066	0.0248395	0.0587585	0.0321322	0.0582258	0.0361212	0.0528597	0.0344146	0.038966	0.0285411	0.0285306	0.0232907	0.0209446	0.0163091	0.012841	0.00784468	0.00708694	0.00466745
P4_Zebra_ZH112	P4	ZBR	-0.0283694	0.0282742	-0.0255086	0.015968	0.0661308	-0.00707482	0.091177	0.0231289	0.0832199	0.00638255	-0.0245683	-0.0177641	-0.102982	-0.0302442	-0.0335356	-0.0038336	-0.0264004	0.0304849	-0.025942	0.0347881	-0.0246299	0.0384039	-0.0207879	0.0428438	-0.0134465	0.0478833	-0.00389952	0.0493399	0.00822304	0.050227	0.0207618	0.0515378	0.0257258	0.0496704	0.0268839	0.0444619	0.0272928	0.035553	0.0227975	0.0241665	0.0169645	0.0186045	0.0158675	0.0140122	0.00488629	0.0135484	-0.0110341
P4_Zebra_ZH2	P4	ZBR	-0.0344646	0.0312834	-0.027888	0.0221971	0.0679786	-0.000494	0.0828772	0.0172385	0.0819107	0.00161939	-0.0297094	-0.0105601	-0.106943	-0.0260645	-0.0408329	-0.00475871	-0.0271037	0.0345583	-0.022062	0.0373214	-0.0171487	0.0397032	-0.0103122	0.0452847	0.0004	0.0502533	0.011441	0.0524829	0.0229246	0.0522406	0.0331881	0.0526455	0.0371622	0.0508906	0.0377865	0.0463348	0.0362059	0.0371822	0.0295093	0.0246212	0.0277206	0.0179521	0.0270647	0.0146551	0.0235268	0.0133047	0.0175431
P4_Zebra_ZZ9	P4	ZBR	-0.0320061	0.0269704	-0.0294725	0.018165	0.0666645	0.00149946	0.0936227	0.0246644	0.0789569	-0.000275	-0.0309555	-0.00302467	-0.100043	-0.0298497	-0.0412142	0.00440141	-0.0259759	0.0301808	-0.0215827	0.033547	-0.0183188	0.0378968	-0.0123815	0.0447629	-0.00340119	0.0522899	0.00602736	0.0562941	0.0156305	0.0591315	0.0252425	0.0596749	0.0291216	0.0563442	0.0289839	0.0483526	0.0287954	0.0361147	0.0245379	0.0220883	0.0209653	0.0153922	0.0202796	0.0120086	0.0184198	0.0101099	0.0129503
M1_Africanus_AS3	M1	AFR	-0.0218561	0.0261436	-0.0175993	0.0162278	0.0607175	-0.00799478	0.0962445	0.0114287	0.0815639	-0.0161212	-0.0249335	-0.00129742	-0.103048	-0.00202727	-0.041565	-0.000626	-0.0188965	0.0284821	-0.0163378	0.0333217	-0.0128226	0.0384491	-0.00891139	0.0431784	-0.00335755	0.0476342	0.00417691	0.051189	0.00969468	0.0530576	0.015058	0.0531494	0.020685	0.0525894	0.0233903	0.0496504	0.0258037	0.0441241	0.0262321	0.0378866	0.0263529	0.0306789	0.0252156	0.0225689	0.0232547	0.0170054	0.019175
M1_Africanus_AS1	M1	AFR	-0.0211991	0.0182429	-0.00718015	0.0229061	0.0658051	-0.0102926	0.0829464	0.000378	0.0825045	-0.0233618	-0.0245237	0.00354709	-0.10949	-0.0109642	-0.0461426	-0.00498026	-0.0145247	0.0252646	-0.0112399	0.0320117	-0.007526	0.0384588	-0.00420807	0.0442157	0.000739	0.0494786	0.00843423	0.0530586	0.0140849	0.0547832	0.0194987	0.055148	0.0253795	0.0541642	0.028503	0.0519687	0.0308674	0.0473027	0.0315642	0.0417652	0.0313556	0.0354448	0.0296072	0.0284299	0.0275691	0.0235682	0.0247453
M1_Africanus_AS5	M1	AFR	-0.016606	0.026898	-0.0104877	0.0198614	0.0587381	-0.0096662	0.0863023	0.00323341	0.0821785	-0.0218048	-0.0253492	-0.00470492	-0.110531	-0.00538697	-0.043967	-0.00187193	-0.0127484	0.0291262	-0.0102734	0.0329156	-0.00787542	0.0371775	-0.00462982	0.0403606	-0.00038	0.0437033	0.00535874	0.046372	0.00984701	0.0467124	0.0145949	0.0453238	0.0200298	0.0438304	0.023186	0.0413446	0.026111	0.036896	0.0284978	0.0325958	0.029179	0.0276961	0.0291801	0.0221361	0.0271895	0.0184248	0.024224
M2_Africanus_AS3	M2	AFR	-0.0215906	0.0295347	-0.0181995	0.0223904	0.0607269	-0.0102495	0.0886021	0.0121352	0.0879291	-0.0196683	-0.0249377	-0.00311547	-0.102994	-0.0129409	-0.0461346	-0.00265846	-0.0182588	0.0338054	-0.0161222	0.038211	-0.013408	0.042566	-0.00943571	0.0462195	-0.004051	0.0487536	0.00322209	0.0519034	0.0105053	0.0551565	0.018076	0.0548169	0.0241969	0.0520546	0.0290689	0.0472171	0.0317979	0.0406679	0.0293605	0.033947	0.0266078	0.0250325	0.0229152	0.0167983	0.0160863	0.0106067	0.00786345
M2_Africanus_AS1	M2	AFR	-0.0272524	0.0218555	-0.0212917	0.0176373	0.0660568	-0.0105711	0.0808884	0.00533983	0.0837006	-0.0140976	-0.0298254	-0.00583754	-0.107648	-0.0178963	-0.0468216	-0.00901005	-0.0205864	0.0245419	-0.0159952	0.0289409	-0.0136804	0.034776	-0.0103968	0.0400175	-0.00671144	0.0447773	-0.000729	0.0484731	0.00548492	0.0511403	0.0125933	0.0514533	0.0187982	0.050151	0.0242385	0.0471416	0.0283786	0.0424539	0.0287785	0.0378431	0.0281079	0.0319316	0.0258571	0.0258835	0.0222826	0.0196649	0.0162072
M2_Africanus_AS5	M2	AFR	-0.0270648	0.0255464	-0.0210348	0.0194202	0.0642268	-0.00909337	0.0830783	0.0063324	0.0866701	-0.0159553	-0.0258649	-0.00680543	-0.109447	-0.0133386	-0.031922	-0.000692	-0.0239688	0.0273411	-0.0208306	0.0283632	-0.0179783	0.0303697	-0.0154394	0.0339978	-0.0124733	0.0385896	-0.0072426	0.0434245	-0.000881	0.047424	0.00671477	0.0476885	0.0137245	0.0459695	0.0198749	0.0418789	0.0245582	0.0358067	0.0244387	0.0302464	0.0230926	0.0236966	0.0213175	0.0180486	0.016481	0.014058	0.00975512
P3_Africanus_AS3	P3	AFR	-0.0305478	0.0258206	-0.0203422	0.0148603	0.0745877	-0.00347412	0.0884758	0.0198704	0.0848188	-0.0151525	-0.0269345	-0.0129166	-0.100701	-0.0187145	-0.0400632	-0.00340758	-0.0274015	0.028079	-0.0252276	0.0311646	-0.0229702	0.0346071	-0.0198313	0.0401504	-0.0134745	0.0432841	-0.00575945	0.0469716	0.00265218	0.0513956	0.0118958	0.0539926	0.0181308	0.0578082	0.0236671	0.0598688	0.0276403	0.0549312	0.02951	0.0462309	0.028843	0.0368704	0.0253513	0.0281193	0.0206174	0.021003	0.0163304
P3_Africanus_AS1	P3	AFR	-0.0242637	0.0264992	-0.0233318	0.017086	0.0752817	-0.00857282	0.0879275	0.0115901	0.088759	-0.0122178	-0.0302003	-0.0156556	-0.0998661	-0.0254303	-0.0397664	-0.00647553	-0.0184053	0.0287818	-0.0157662	0.0336332	-0.0156065	0.0400563	-0.014948	0.0484381	-0.0109413	0.0553669	-0.00357317	0.0596659	0.0061284	0.061724	0.0167221	0.0630612	0.0249155	0.0626021	0.0324662	0.0624367	0.0380259	0.0580534	0.0390369	0.0506965	0.0373267	0.0426033	0.0340616	0.0346025	0.0293239	0.028076	0.0244603
P3_Africanus_AS5	P3	AFR	-0.0253281	0.0367065	-0.0170262	0.0252417	0.0716097	-0.00123986	0.0840846	0.00921341	0.0908298	-0.00881416	-0.0251546	-0.0230075	-0.101629	-0.0256365	-0.0314651	-0.00731965	-0.0227304	0.0385655	-0.0207995	0.0397139	-0.0205763	0.0424284	-0.0188145	0.0455301	-0.0153399	0.0495088	-0.00998624	0.0523532	-0.00298967	0.0541825	0.00522824	0.055619	0.0120923	0.0561929	0.0189581	0.0549693	0.025742	0.0512462	0.0277392	0.0445238	0.0277598	0.0371646	0.0253726	0.0306035	0.0213754	0.0255749	0.0168873
P4_Africanus_AS3	P4	AFR	-0.0213451	0.0332735	-0.0117753	0.0250122	0.0629203	-0.0093208	0.0854192	0.0111898	0.0851456	-0.0133281	-0.0218277	-0.00756258	-0.103682	-0.0162401	-0.0365916	-0.00144334	-0.0181684	0.0312913	-0.0128172	0.031834	-0.00873789	0.037612	-0.00513989	0.0428246	0.000251	0.0462762	0.00700233	0.0500418	0.0127979	0.0521543	0.0179651	0.0535797	0.0233089	0.0533812	0.0277655	0.0521908	0.03088	0.0508226	0.0333713	0.0463507	0.0340719	0.0357472	0.0313582	0.0256844	0.0259839	0.0173659	0.0204448
P4_Africanus_AS1	P4	AFR	-0.027423	0.0248334	-0.00782581	0.0271041	0.0726575	-0.0087436	0.0832609	0.0129204	0.0907871	-0.0168099	-0.0282757	-0.00731759	-0.104636	-0.02712	-0.0344535	0.000609	-0.0241123	0.0253849	-0.0194189	0.0302953	-0.0165116	0.0376013	-0.0148255	0.0443631	-0.0109497	0.0505849	-0.00492858	0.0560744	0.00143223	0.0586547	0.00841765	0.0580347	0.0164384	0.0564816	0.0235055	0.0553347	0.0285509	0.0548716	0.032785	0.0519259	0.034381	0.0432021	0.032451	0.0338504	0.028329	0.0245575	0.0249306
P4_Africanus_AS5	P4	AFR	-0.0289764	0.0265155	-0.0245183	0.0211394	0.072194	-0.00143334	0.085984	0.00910069	0.090045	-0.00967655	-0.0207027	-0.0101294	-0.110537	-0.0172674	-0.0337859	-0.00898989	-0.0288002	0.0251955	-0.0278294	0.0272855	-0.0263158	0.0348335	-0.0236196	0.0402149	-0.0192331	0.0451559	-0.0140113	0.0508592	-0.00814712	0.0531218	-0.00171868	0.0544806	0.00576666	0.0550093	0.0125342	0.0541603	0.0176921	0.0528934	0.0220387	0.0495995	0.0249233	0.0422909	0.0248325	0.0347491	0.0230431	0.0261882	0.0198044
M1_Africanus_AS3	M1	AFR	-0.0218561	0.0261436	-0.0175993	0.0162278	0.0607175	-0.00799478	0.0962445	0.0114287	0.0815639	-0.0161212	-0.0249335	-0.00129742	-0.103048	-0.00202727	-0.041565	-0.000626	-0.0188965	0.0284821	-0.0163378	0.0333217	-0.0128226	0.0384491	-0.00891139	0.0431784	-0.00335755	0.0476342	0.00417691	0.051189	0.00969468	0.0530576	0.015058	0.0531494	0.020685	0.0525894	0.0233903	0.0496504	0.0258037	0.0441241	0.0262321	0.0378866	0.0263529	0.0306789	0.0252156	0.0225689	0.0232547	0.0170054	0.019175
M1_Africanus_AS1	M1	AFR	-0.0211991	0.0182429	-0.00718015	0.0229061	0.0658051	-0.0102926	0.0829464	0.000378	0.0825045	-0.0233618	-0.0245237	0.00354709	-0.10949	-0.0109642	-0.0461426	-0.00498026	-0.0145247	0.0252646	-0.0112399	0.0320117	-0.007526	0.0384588	-0.00420807	0.0442157	0.000739	0.0494786	0.00843423	0.0530586	0.0140849	0.0547832	0.0194987	0.055148	0.0253795	0.0541642	0.028503	0.0519687	0.0308674	0.0473027	0.0315642	0.0417652	0.0313556	0.0354448	0.0296072	0.0284299	0.0275691	0.0235682	0.0247453
M1_Africanus_AS5	M1	AFR	-0.016606	0.026898	-0.0104877	0.0198614	0.0587381	-0.0096662	0.0863023	0.00323341	0.0821785	-0.0218048	-0.0253492	-0.00470492	-0.110531	-0.00538697	-0.043967	-0.00187193	-0.0127484	0.0291262	-0.0102734	0.0329156	-0.00787542	0.0371775	-0.00462982	0.0403606	-0.00038	0.0437033	0.00535874	0.046372	0.00984701	0.0467124	0.0145949	0.0453238	0.0200298	0.0438304	0.023186	0.0413446	0.026111	0.036896	0.0284978	0.0325958	0.029179	0.0276961	0.0291801	0.0221361	0.0271895	0.0184248	0.024224
M2_Asinus_AD42	M2	ASN	-0.0292676	0.0213203	-0.0222408	0.0143789	0.0634507	0.000118	0.0877973	0.0151405	0.0827179	-0.00672594	-0.0281351	-0.0162221	-0.102328	-0.0219841	-0.0404068	-0.0101971	-0.0232275	0.0279768	-0.0219405	0.0360514	-0.0218016	0.0426325	-0.0176436	0.0479087	-0.0121755	0.0523019	-0.00654749	0.0553276	-0.00114885	0.0572124	0.00474485	0.0586432	0.0107557	0.0590137	0.0165623	0.0570736	0.0201902	0.0532629	0.0218047	0.0483303	0.0227741	0.0417387	0.024051	0.0352181	0.0231962	0.0287586	0.0206038
M2_Asinus_AD18	M2	ASN	-0.0279843	0.0207345	-0.0240922	0.0104322	0.0654346	0.00116887	0.0859687	0.0155449	0.0843644	-0.00706171	-0.0285526	-0.00940104	-0.10089	-0.020641	-0.043642	-0.00675989	-0.0239818	0.0226376	-0.0220732	0.0274452	-0.0217888	0.034003	-0.01827	0.0398832	-0.0137096	0.0458487	-0.00875039	0.0503502	-0.00371702	0.0534113	0.00276352	0.0548656	0.00965976	0.0560584	0.0161661	0.0539928	0.0201306	0.0488437	0.0228021	0.0431807	0.0236947	0.0359811	0.0233295	0.0292656	0.019326	0.0225446	0.0139865
M2_Asinus_AD19	M2	ASN	-0.0274625	0.032551	-0.0286163	0.0205531	0.0595734	-0.00337946	0.0886887	0.0140949	0.0850872	-0.00674177	-0.0272271	-0.0130328	-0.0988289	-0.0222389	-0.0392677	-0.00462862	-0.0224113	0.0362564	-0.019333	0.0410724	-0.0178867	0.0465269	-0.0152916	0.0519717	-0.0106885	0.0561455	-0.00508811	0.0582238	0.000832	0.0584267	0.00780399	0.0589468	0.0150889	0.058643	0.0215906	0.0560071	0.0245825	0.0509241	0.0249944	0.0449272	0.0239094	0.0373915	0.0217148	0.030408	0.0173827	0.0235264	0.00982458
M2_Asinus_AD99	M2	ASN	-0.0287071	0.0186508	-0.0220254	0.0150808	0.0648814	-0.00607937	0.0841269	0.0174825	0.0873695	-0.00124578	-0.0264657	-0.013275	-0.102921	-0.0215149	-0.0406461	-0.0112156	-0.0256849	0.0222336	-0.0250029	0.0270843	-0.0248538	0.0333064	-0.0224129	0.0394032	-0.0179489	0.0444754	-0.0121422	0.0473292	-0.00597194	0.0491307	0.00147629	0.0503633	0.009458	0.0501649	0.0170282	0.0481441	0.0216468	0.0439825	0.0239345	0.0387922	0.0242883	0.0318491	0.0233188	0.0251446	0.0211257	0.0183192	0.0161362
P3_Asinus_AD42	P3	ASN	-0.0309176	0.0282148	-0.0241271	0.0185947	0.0750993	-0.00283302	0.0860226	0.027033	0.0863773	-0.0131435	-0.0274897	-0.0201591	-0.0974096	-0.0289942	-0.0388216	-0.0023985	-0.0256393	0.0297209	-0.0231467	0.0356448	-0.0200965	0.0422536	-0.0146766	0.0465739	-0.00763611	0.0499731	-0.000438	0.0532486	0.00702739	0.056644	0.0141969	0.0599062	0.0193736	0.0623617	0.0232875	0.0604847	0.0250952	0.0571388	0.0265382	0.0517135	0.0277445	0.0428958	0.0271418	0.0340439	0.0244809	0.0262919	0.0214089
P3_Asinus_AD18	P3	ASN	-0.0313906	0.025073	-0.025799	0.013566	0.0629907	-0.00275189	0.090802	0.020827	0.0827207	-0.00488487	-0.026925	-0.0150129	-0.0936058	-0.0248453	-0.0412151	-0.00290962	-0.0267461	0.0273507	-0.0219441	0.0336737	-0.0191448	0.0424322	-0.0134034	0.0490637	-0.00638256	0.0548405	0.00147818	0.0585311	0.010031	0.0614324	0.018296	0.0641941	0.0251115	0.0646903	0.0304159	0.0621611	0.0324979	0.059055	0.033218	0.0541771	0.033394	0.0463465	0.0305105	0.0386301	0.0294819	0.0306895	0.0262212
P3_Asinus_AD19	P3	ASN	-0.0287142	0.0293919	-0.0248732	0.0218259	0.066714	0.00167851	0.0906539	0.0241388	0.0801959	-0.00597295	-0.0288864	-0.0181882	-0.092461	-0.0269706	-0.0388689	-0.00629492	-0.0236943	0.0321799	-0.0206702	0.0382266	-0.0180015	0.0461458	-0.0138409	0.0531155	-0.00713051	0.0578648	0.00111542	0.0599034	0.00993639	0.0626857	0.0185348	0.0662819	0.0253162	0.0682297	0.0297591	0.0666206	0.030537	0.062901	0.0303399	0.0566336	0.0302749	0.0464192	0.0279256	0.0366506	0.0253474	0.0280585	0.021536
P3_Asinus_AD99	P3	ASN	-0.0316944	0.0322405	-0.0213007	0.0212668	0.0717193	-0.0038458	0.0850958	0.0116553	0.0868777	-0.010363	-0.0203676	-0.0223748	-0.0951926	-0.0307911	-0.0272425	-0.00368456	-0.0302368	0.0345085	-0.0295069	0.040681	-0.0263537	0.0484022	-0.0226525	0.0552241	-0.016491	0.059438	-0.00858372	0.0607326	0.000249	0.0610121	0.0089157	0.0611349	0.0159483	0.0597255	0.0217186	0.0568704	0.0243331	0.0545698	0.0257212	0.0511696	0.024801	0.0446978	0.0221691	0.0373149	0.0199931	0.0302938	0.0184013
P4_Asinus_AD42	P4	ASN	-0.0298755	0.0296235	-0.0226467	0.0233832	0.0634668	-0.00305055	0.086144	0.0187128	0.0842122	-0.0106591	-0.0260578	-0.0115786	-0.0979062	-0.034096	-0.0443475	-0.00788304	-0.0233519	0.0339309	-0.0200318	0.0394099	-0.018035	0.0459855	-0.0139581	0.0532282	-0.00779744	0.0586961	0.000169	0.0615783	0.0061456	0.0654835	0.0123056	0.0675347	0.0182677	0.0679207	0.0246324	0.0664689	0.0297716	0.0588945	0.0318701	0.0500972	0.0325964	0.0428521	0.0313385	0.0339604	0.0272072	0.0259268	0.0219346
P4_Asinus_AD18	P4	ASN	-0.0318458	0.0221797	-0.0276852	0.0139165	0.063385	0.000876	0.0906334	0.020805	0.0857367	-0.00403491	-0.0267937	-0.00928934	-0.0979033	-0.0326295	-0.0433416	-0.00683462	-0.0257537	0.0233305	-0.0233816	0.028659	-0.0220263	0.0360434	-0.0190649	0.0446392	-0.01212	0.0503299	-0.00263065	0.0535308	0.005522	0.0564815	0.0126998	0.0598455	0.0196953	0.0606779	0.027135	0.0595089	0.0321329	0.0531563	0.0321907	0.0452263	0.0316403	0.0387439	0.0294126	0.0308633	0.0251698	0.0235571	0.0207563
P4_Asinus_AD19	P4	ASN	-0.03443	0.0252622	-0.0321782	0.0165394	0.0615608	0.000741	0.0905254	0.0212597	0.0813898	-0.00739263	-0.0301379	-0.0153407	-0.096412	-0.0318951	-0.0395123	-0.00815673	-0.027474	0.0278901	-0.0227224	0.0327052	-0.021849	0.0402096	-0.0185145	0.048939	-0.0117984	0.0552238	-0.00336405	0.0588525	0.00466063	0.0597315	0.0122301	0.0608081	0.0186534	0.063201	0.0250097	0.0644915	0.0278831	0.0574383	0.0276157	0.0480472	0.0275086	0.040576	0.0265836	0.0321802	0.0227017	0.0251189	0.0177874
P4_Asinus_AD99	P4	ASN	-0.0370074	0.035863	-0.0314633	0.0286076	0.0685691	-0.00587547	0.0844863	0.0102601	0.0888089	-0.00702014	-0.020367	-0.0209301	-0.0927504	-0.0378927	-0.0299206	-0.00671518	-0.0340553	0.0381573	-0.0326613	0.0418323	-0.0314193	0.0470336	-0.0276109	0.0529331	-0.0206804	0.0566574	-0.0116885	0.0589327	-0.0033318	0.0602469	0.00485114	0.0605343	0.0124797	0.0590439	0.0206715	0.0575539	0.0258641	0.052339	0.0245901	0.0458144	0.0209796	0.0404334	0.0176826	0.0322989	0.0139765	0.024571	0.0104044
M1_Burchell_BN21	M1	BRC	-0.0332029	0.0220954	-0.0228812	0.0047805	0.0625419	0.00137856	0.0876082	0.0296783	0.0817665	-0.00357703	-0.0278383	-0.013224	-0.0953246	-0.0235826	-0.042628	-0.00510592	-0.028928	0.0245346	-0.0263188	0.0291466	-0.0232013	0.0338136	-0.0195656	0.0381838	-0.013861	0.0422073	-0.00746524	0.0463151	-0.00108788	0.0512924	0.00427859	0.0566849	0.00985147	0.0603158	0.0141249	0.0614545	0.021113	0.0581043	0.0229305	0.0507234	0.0216314	0.0453724	0.0216657	0.0378855	0.020529	0.0301279	0.0177828
M1_Burchell_BN23	M1	BRC	-0.0314633	0.00665326	-0.0103113	-0.00129867	0.0632885	0.00772607	0.078882	0.0286304	0.0832789	-0.000493	-0.0268287	-0.00641628	-0.0994064	-0.0216674	-0.0434458	-0.00804981	-0.0282062	0.010011	-0.0270004	0.0158026	-0.0252896	0.0223119	-0.0230333	0.0286054	-0.0181504	0.0343311	-0.0119603	0.0394295	-0.00469248	0.0438416	0.00153838	0.0483431	0.00695203	0.0523758	0.0106897	0.0543005	0.0165877	0.052101	0.0184841	0.0454221	0.0181491	0.040639	0.0171627	0.0341026	0.0168327	0.0271841	0.0158306
M2_Burchell_BN21	M2	BRC	-0.0344542	0.016121	-0.01622	0.0100843	0.0652777	0.00459723	0.0853813	0.0342162	0.0814344	0.00790723	-0.0327932	0.00846933	-0.0979766	-0.0332378	-0.049469	-0.0143689	-0.0304118	0.0182013	-0.0274753	0.0229987	-0.0252216	0.0290673	-0.0216942	0.0328171	-0.0174113	0.0358324	-0.01236	0.0386383	-0.00721348	0.0431024	-0.00194927	0.0483138	0.00298703	0.0535583	0.00874558	0.0562097	0.0153003	0.0546448	0.0164762	0.0507627	0.0164829	0.0453416	0.0173052	0.0381878	0.01825	0.0305334	0.0164558
M2_Burchell_BN23	M2	BRC	-0.0315186	0.00660969	-0.00770277	-0.000751	0.0619339	0.0123491	0.0789359	0.0324014	0.0826744	0.0060055	-0.0293289	-0.000507	-0.100237	-0.028476	-0.0471751	-0.0092187	-0.029073	0.00946316	-0.0268054	0.0147915	-0.0242256	0.021586	-0.021553	0.0270662	-0.0186659	0.0321347	-0.0150225	0.036794	-0.0101328	0.0414764	-0.00458859	0.0458364	0.000633	0.0497937	0.00563889	0.052255	0.0121458	0.049377	0.0144163	0.0460081	0.0155769	0.0417587	0.0163391	0.036011	0.0168455	0.0295597	0.0161864
P3_Burchell_BN21	P3	BRC	-0.0400204	0.0333474	-0.0339635	0.0282558	0.0756151	0.00829354	0.0807959	0.0386366	0.0910851	-0.00525828	-0.020665	-0.0220443	-0.0851649	-0.0352993	-0.0391724	-0.00948743	-0.0353395	0.0370732	-0.0317579	0.04079	-0.027759	0.0449674	-0.0229218	0.0497734	-0.0179526	0.0544072	-0.0115936	0.058739	-0.00469107	0.0627234	0.00164979	0.0667131	0.00772555	0.068986	0.0132256	0.06442	0.0143885	0.0556633	0.0139834	0.0466263	0.0134465	0.0375046	0.0120197	0.0288969	0.00875396	0.0218232	0.00367856
P3_Burchell_BN23	P3	BRC	-0.0394948	0.020267	-0.0311532	0.00901673	0.0713694	0.0110559	0.0799369	0.0367992	0.0869349	0.000996	-0.0236973	-0.0182979	-0.0894258	-0.0346624	-0.0395344	-0.00431046	-0.035566	0.0243763	-0.0337774	0.0304558	-0.0315976	0.0366071	-0.0266517	0.0413098	-0.0202529	0.0444742	-0.0127805	0.0481761	-0.0054618	0.0524921	0.00087	0.0571396	0.0066917	0.0606565	0.0121377	0.0580065	0.0137597	0.0512526	0.0141155	0.0442254	0.0149591	0.0372375	0.0150046	0.0302567	0.0141622	0.0238623	0.0103213
P4_Burchell_BN21	P4	BRC	-0.0368573	0.0336656	-0.0296456	0.0277617	0.0642853	-2.71e-05	0.0827924	0.0317738	0.0853123	-0.00678991	-0.0271645	-0.0147782	-0.0837467	-0.0305617	-0.0394172	-0.00301914	-0.0313585	0.0352816	-0.0273925	0.0405933	-0.0236434	0.0466448	-0.0184077	0.0522614	-0.0128922	0.0568586	-0.00574418	0.0618538	0.00199744	0.0665093	0.0101089	0.0707298	0.0179548	0.0714422	0.0240621	0.0662133	0.0232313	0.0595768	0.0219198	0.0510021	0.0206874	0.0425589	0.0202245	0.0327477	0.0167611	0.0247267	0.0117306
P4_Burchell_BN23	P4	BRC	-0.0316625	0.0140266	-0.0264357	0.00391117	0.0626924	0.00653781	0.0801915	0.0275534	0.081666	-0.00145313	-0.0244139	-0.0190893	-0.0949455	-0.027339	-0.0374053	-0.00951664	-0.0293337	0.0153374	-0.0274702	0.0227174	-0.0256072	0.0310147	-0.0222788	0.0383411	-0.0191111	0.0443376	-0.0128903	0.0486327	-0.00643446	0.0532745	0.000849	0.057038	0.00812242	0.0585892	0.0147113	0.0551936	0.0156191	0.050651	0.0159382	0.044887	0.0170949	0.0391585	0.0175211	0.0318835	0.0174314	0.0246251	0.01415
M1_Caballus_C11	M1	CBL	-0.0170228	0.0160829	-0.0143469	0.00820627	0.0669414	-0.000448	0.0835394	0.0118254	0.0809447	-0.0144156	-0.0283315	0.00119589	-0.10961	-0.00587469	-0.0475519	-0.00581294	-0.0125526	0.018724	-0.00978459	0.0228931	-0.00840198	0.0271601	-0.00478999	0.0314214	-0.00053	0.0359303	0.00277757	0.0420178	0.00740815	0.0463839	0.0122385	0.0507686	0.0161565	0.0524004	0.0207425	0.0524251	0.0255852	0.0484651	0.030642	0.0423618	0.0340884	0.0351704	0.0336642	0.0288122	0.0329374	0.0222399	0.0295882
M1_Caballus_C014	M1	CBL	-0.0299751	0.0201222	-0.0151243	0.00298472	0.0731869	-0.00717019	0.0860359	0.0147851	0.0841106	-0.0169323	-0.0285398	-0.00478593	-0.0986922	-0.00467492	-0.0393638	-0.00214591	-0.0240616	0.0197494	-0.019354	0.0225207	-0.016989	0.0263018	-0.014068	0.0312313	-0.0114208	0.0370069	-0.00711532	0.0427929	-0.00219992	0.0480086	0.00312881	0.0531398	0.00745557	0.0560033	0.0126269	0.0567851	0.0180074	0.0556149	0.0205579	0.0511602	0.0201849	0.0440897	0.0188266	0.0365659	0.0181944	0.0285986	0.0169785
M1_Caballus_C022	M1	CBL	-0.0303585	0.0207467	-0.00600192	0.00783602	0.0696572	-0.00321787	0.083654	0.013924	0.0855635	-0.0196473	-0.0204217	0.00385075	-0.111197	-0.00864265	-0.0475784	-0.00969286	-0.0219501	0.0203037	-0.0155352	0.0224064	-0.0123834	0.0252529	-0.00774123	0.0285192	-0.00277218	0.0321023	0.00224476	0.0370889	0.00731908	0.0422433	0.0127548	0.0476158	0.0164803	0.051464	0.0210122	0.0534224	0.0261867	0.0518547	0.0299747	0.0477156	0.0306632	0.0416434	0.028107	0.0364025	0.0245418	0.0313691	0.0219299
M1_Caballus_C033	M1	CBL	-0.0336949	0.0174373	-0.00326982	0.00512341	0.0570551	-0.00518695	0.0917991	0.0169424	0.0787864	-0.0184188	-0.031941	-0.00524481	-0.104429	0.00342223	-0.0480141	-0.00573864	-0.0241406	0.0202294	-0.0153929	0.0235988	-0.0105634	0.0259645	-0.00537448	0.0297349	-0.000774	0.0341854	0.00376255	0.0393502	0.00696623	0.0456051	0.0110034	0.0515592	0.0146641	0.0549789	0.0185389	0.0570572	0.0227988	0.0556653	0.0258194	0.0514391	0.0267573	0.0453605	0.0246419	0.0388182	0.0227238	0.0320332	0.0206058
M1_Caballus_C44	M1	CBL	-0.0296329	0.0137462	-0.0125148	0.0028397	0.0703583	-0.00638665	0.0821057	0.011369	0.0820553	-0.0195813	-0.0240212	-0.00682459	-0.110638	-0.0104121	-0.0441227	-0.0147111	-0.0234895	0.0159396	-0.0176671	0.0191709	-0.0143445	0.022271	-0.0108341	0.0268246	-0.00745172	0.0319626	-0.00334203	0.0375629	0.000784	0.0429496	0.00704106	0.0466678	0.0123297	0.0486492	0.0176103	0.0502872	0.0225817	0.0494602	0.0256868	0.04557	0.0266464	0.0399474	0.022962	0.0346083	0.0199022	0.0285237	0.0182091
M2_Caballus_C11	M2	CBL	-0.0255086	0.0175215	-0.0218404	0.000249	0.069183	0.00543684	0.0801456	0.0163636	0.0837119	-0.00730464	-0.0282625	-0.00791585	-0.103871	-0.0232543	-0.0428459	-0.00884298	-0.0227004	0.0204481	-0.0196462	0.0227927	-0.0161153	0.0247785	-0.0126665	0.0299781	-0.00827792	0.0365595	-0.00219296	0.0424699	0.00365155	0.0461889	0.00724097	0.0494453	0.012652	0.0540181	0.0173668	0.0527027	0.0209104	0.0443736	0.021888	0.0331255	0.0232141	0.0197996	0.0188627	0.0117327	0.0126781	0.00746469	0.00509227
M2_Caballus_C022	M2	CBL	-0.0336212	0.0167282	-0.012583	0.00657435	0.0746351	0.000489	0.0804561	0.0177418	0.0872646	-0.00594287	-0.0248264	0.00290244	-0.105884	-0.024859	-0.0436886	-0.0112532	-0.0261935	0.0191599	-0.0202879	0.0218501	-0.0166175	0.0246592	-0.012635	0.028131	-0.00785437	0.0318426	-0.00286547	0.0361389	0.00222529	0.039735	0.00494446	0.0431927	0.00952091	0.0475193	0.0156168	0.0481737	0.020298	0.0450626	0.0208741	0.0394448	0.0182598	0.0330864	0.0157686	0.0281225	0.0151322	0.0236655	0.0157093
M2_Caballus_C033	M2	CBL	-0.031467	0.0139669	-0.0065818	-0.000398	0.0624646	-0.000256	0.0882504	0.0152246	0.0808243	-0.00873376	-0.0278307	-0.00017	-0.101324	-0.0158123	-0.0452031	-0.00613557	-0.0221253	0.016259	-0.0155345	0.0195074	-0.0110801	0.0222196	-0.00619755	0.0259925	-0.00100711	0.0308578	0.00364543	0.0367552	0.00711623	0.0424132	0.00809027	0.0473962	0.0107446	0.0534142	0.0164728	0.0546293	0.022253	0.050384	0.0250185	0.0435693	0.0249884	0.0346998	0.0229548	0.0273764	0.0217226	0.0218281	0.020731
M2_Caballus_C44	M2	CBL	-0.0274516	0.0127415	-0.0191285	0.00324489	0.0714957	0.00165911	0.0829073	0.0165203	0.0845819	-0.00294708	-0.0250306	-0.00675583	-0.106074	-0.0288708	-0.0425527	-0.0130374	-0.0220209	0.0141406	-0.0183396	0.0176559	-0.0166736	0.0221293	-0.0139882	0.0286435	-0.0102734	0.0360624	-0.00567227	0.0429942	0.00121027	0.0457855	0.00578695	0.0483728	0.011268	0.053204	0.0161573	0.0544417	0.0191449	0.049302	0.0201716	0.0426659	0.0168058	0.0341134	0.0157849	0.0264291	0.014563	0.0203997	0.0130811
P3_Caballus_C11	P3	CBL	-0.0283843	0.0299529	-0.0245189	0.0198894	0.0842744	-0.0110098	0.0904632	0.00754585	0.0789078	-0.0256707	-0.029169	-0.0124906	-0.102502	-0.0178907	-0.0345819	-0.00323125	-0.0226177	0.031707	-0.0170437	0.0351744	-0.010545	0.0380266	-0.00415013	0.0418141	0.00249262	0.0458071	0.00868372	0.0510195	0.0157233	0.0554785	0.0233044	0.0578168	0.030714	0.0568414	0.0373274	0.0529878	0.0397141	0.0460277	0.0374767	0.0392843	0.0341136	0.0323726	0.030505	0.0268144	0.0268906	0.021121	0.0197567
P3_Caballus_C014	P3	CBL	-0.0271506	0.029471	-0.019184	0.0107633	0.0819402	-0.0148948	0.0862755	0.0108578	0.0874059	-0.0303214	-0.0283469	-0.00133572	-0.0961459	-0.018629	-0.0340556	0.00974278	-0.0223506	0.0301203	-0.0176325	0.0332391	-0.0125674	0.0371673	-0.00788569	0.0423111	-0.00372036	0.0482864	0.000428	0.0547321	0.00624641	0.0597534	0.0128796	0.0631525	0.0200015	0.0629684	0.0268009	0.0597248	0.0293204	0.053317	0.026746	0.0471154	0.0230651	0.0407188	0.023192	0.0341139	0.0237337	0.0270832	0.0187601
P3_Caballus_C022	P3	CBL	-0.0310465	0.031147	-0.0303943	0.0217153	0.0813186	-0.0146201	0.0891831	0.0126734	0.0823531	-0.0291933	-0.0277851	-0.00751116	-0.104354	-0.0132892	-0.0390043	-0.00633238	-0.0264892	0.0304019	-0.0210051	0.0307524	-0.0144114	0.0318414	-0.0076424	0.0339691	-0.00127175	0.0376633	0.0042938	0.0434639	0.0110033	0.0491334	0.0182187	0.0538012	0.025032	0.0559179	0.0310193	0.0543194	0.0330985	0.0486228	0.0308303	0.0421449	0.0275467	0.0350289	0.0251384	0.0289202	0.0235542	0.0225684	0.0193845
P3_Caballus_C033	P3	CBL	-0.0247803	0.0291753	-0.00883363	0.00381322	0.0657717	-0.0146937	0.0897503	0.00684055	0.0781997	-0.0252902	-0.0295547	-0.00707325	-0.0961054	-0.00843724	-0.0429071	0.00354899	-0.0187372	0.0295919	-0.0139412	0.0326029	-0.00902416	0.0364532	-0.00426027	0.0410743	0.000852	0.0456611	0.00655477	0.0500209	0.0138526	0.0534069	0.0210756	0.0566871	0.0281033	0.0574825	0.0345385	0.0551565	0.0368331	0.0499285	0.0351029	0.044969	0.0316533	0.0397743	0.0277273	0.0354154	0.0244512	0.0302765	0.0199585
P3_Caballus_C44	P3	CBL	-0.0202442	0.0336436	-0.0216274	0.020124	0.0848592	-0.0210196	0.0823949	0.00838966	0.0834456	-0.0345223	-0.0241039	-0.0181389	-0.10494	-0.0275435	-0.0265611	-0.00884185	-0.0155847	0.0345404	-0.0115176	0.0372985	-0.00712168	0.0408575	-0.00261293	0.045934	0.00203875	0.0519386	0.00713706	0.0583716	0.0139552	0.0632604	0.0213402	0.0662091	0.0287935	0.0652519	0.0355075	0.0623163	0.0374532	0.0551272	0.0355557	0.0478974	0.0319996	0.0408287	0.0287924	0.0349402	0.0247444	0.0294957	0.0187852
P4_Caballus_C11	P4	CBL	-0.0297269	0.028201	-0.0304866	0.0146064	0.0773965	-0.00127626	0.0861973	0.00755811	0.0862019	-0.0204294	-0.0312766	-0.00936055	-0.106371	-0.0214459	-0.040882	-0.00140081	-0.0234778	0.0295297	-0.0171221	0.0318464	-0.0113038	0.0336961	-0.00568007	0.0382408	0.000708	0.0430101	0.0074259	0.0464818	0.014196	0.049063	0.0212227	0.0506598	0.028557	0.0506912	0.0350648	0.0481675	0.0367457	0.0426532	0.034643	0.0372378	0.0316147	0.0311582	0.0290745	0.0251299	0.0255446	0.0196264	0.0211481
P4_Caballus_C014	P4	CBL	-0.0305147	0.0304355	-0.0287522	0.0144321	0.0781313	-0.0136846	0.0894972	0.00599197	0.0864848	-0.0248871	-0.0316856	-0.00353674	-0.0927663	-0.0238081	-0.0409641	0.00299307	-0.0237061	0.0308976	-0.0177618	0.0323592	-0.0141757	0.0361128	-0.0102706	0.0422474	-0.00543596	0.0492515	-0.00142214	0.0560358	0.00394727	0.0609122	0.0100704	0.0646201	0.0169315	0.0654811	0.0232959	0.0612231	0.0254831	0.0538297	0.0236721	0.0471317	0.0215238	0.0395993	0.0214275	0.0315622	0.0195954	0.0237966	0.0154774
P4_Caballus_C022	P4	CBL	-0.0310545	0.0255992	-0.029295	0.0127193	0.0758538	-0.00861254	0.0857812	0.0117045	0.0826221	-0.024584	-0.0295591	-0.00321783	-0.103842	-0.0188773	-0.0426019	-0.00840322	-0.0254495	0.0263517	-0.019909	0.0278795	-0.0151983	0.0302913	-0.0095793	0.0335912	-0.00353954	0.0378337	0.00258565	0.0418745	0.00833913	0.0462488	0.0140812	0.0504541	0.0204401	0.052387	0.0265147	0.0502221	0.0288586	0.0449528	0.0278141	0.0397624	0.0254622	0.0341323	0.023129	0.0288622	0.0208299	0.0231528	0.0181057
P4_Caballus_C033	P4	CBL	-0.0277137	0.0299278	-0.0102614	0.00601587	0.0652444	-0.0073781	0.0890157	0.0080162	0.0747953	-0.0191352	-0.0261175	-0.00680004	-0.0942057	-0.0134997	-0.0439543	-0.00482675	-0.0210707	0.0320263	-0.0156198	0.0356491	-0.0109673	0.0392413	-0.00508931	0.0432332	0.000803	0.0484535	0.00683627	0.052986	0.0127049	0.0572771	0.0188968	0.0607608	0.0253682	0.0621598	0.0314019	0.0589099	0.0333725	0.0529779	0.0318859	0.0476047	0.0285618	0.0417085	0.0260944	0.0355002	0.02405	0.0288755	0.0216534
P4_Caballus_C44	P4	CBL	-0.0256135	0.0275488	-0.0261627	0.0198033	0.0805023	-0.00714537	0.0901211	0.00491283	0.0815362	-0.0259862	-0.0297799	-0.017213	-0.103679	-0.0295721	-0.0327346	-0.0102876	-0.0200484	0.0294348	-0.0148951	0.0317749	-0.0101428	0.0344931	-0.0051803	0.0396027	-2.56e-05	0.046117	0.00589729	0.0515168	0.0108604	0.0574379	0.0159922	0.0624914	0.022181	0.0641748	0.0285108	0.0614405	0.0313116	0.0547966	0.0308668	0.0478828	0.0279003	0.0403792	0.0256455	0.0327748	0.0234971	0.0250795	0.0196596
M1_Kiang_K38	M1	KNG	-0.033499	0.025814	-0.0221172	0.0258105	0.0681597	-0.00241329	0.0908936	0.0114782	0.0811968	-0.00968997	-0.0301807	-0.00747615	-0.103323	-0.0133268	-0.0456412	-0.00265457	-0.0260262	0.0296047	-0.0190725	0.0335513	-0.0131508	0.0364553	-0.00738581	0.0394497	-0.00199633	0.0433469	0.00451746	0.0465136	0.0119125	0.0492631	0.0194364	0.0516135	0.0261264	0.0508117	0.0321438	0.0484915	0.0341726	0.0424604	0.03273	0.0348682	0.0299849	0.02811	0.0272596	0.0207943	0.0244352	0.0147936	0.0200104
M1_Kiang_K4	M1	KNG	-0.0282265	0.0171644	-0.0255853	0.0118362	0.0656218	-0.00682984	0.086612	0.0202307	0.0876109	-0.00973524	-0.0294454	0.00154958	-0.105139	-0.00669844	-0.0434598	-0.00405357	-0.0237384	0.0205281	-0.0189108	0.0248874	-0.0144486	0.029184	-0.00928929	0.0327797	-0.00325124	0.0353433	0.00320058	0.0384652	0.0101608	0.0413016	0.0173541	0.0430624	0.023287	0.0425813	0.0283574	0.0390307	0.0305855	0.0331734	0.0293088	0.0264992	0.0276016	0.0205347	0.0248316	0.0145652	0.0217073	0.00987547	0.0173924
M1_Kiang_K44	M1	KNG	-0.0340792	0.0252213	-0.0127692	0.00545559	0.0624828	-0.00338565	0.089411	0.0179572	0.0798993	-0.00500002	-0.0309453	0.00225282	-0.0966921	-0.00321779	-0.0523073	-0.00245948	-0.0277824	0.0284215	-0.0218992	0.0317656	-0.0165279	0.0343745	-0.0112727	0.0368813	-0.00614453	0.0392586	-0.00130092	0.0425844	0.00435802	0.0450451	0.0102217	0.0472596	0.01527	0.0479823	0.0201191	0.0461704	0.0228855	0.0405487	0.0234415	0.03262	0.0229338	0.0252522	0.0207407	0.0178069	0.0198737	0.0118344	0.0187781
M2_Kiang_K38	M2	KNG	-0.0255238	0.0364769	-0.0178614	0.0278204	0.0660578	-0.0174962	0.0842039	-0.00559419	0.0806203	-0.0244863	-0.0318336	-0.00300436	-0.104017	0.00269255	-0.0412308	0.00651628	-0.0195604	0.0378204	-0.0149673	0.0399435	-0.0101188	0.042477	-0.00426274	0.0444753	0.00189046	0.0471311	0.00778869	0.0482192	0.0138349	0.0490809	0.0197566	0.0482657	0.0256979	0.0462401	0.0309734	0.0429917	0.0312182	0.0359114	0.0299469	0.0294227	0.0282634	0.0238858	0.0242022	0.0193793	0.0189917	0.0148868	0.0134406
M2_Kiang_K4	M2	KNG	-0.0215145	0.0285397	-0.0205962	0.0218863	0.065534	-0.0181626	0.08674	0.00108781	0.0811189	-0.0262325	-0.0246653	0.00288271	-0.104989	0.00831212	-0.0396401	0.0080186	-0.0157008	0.0285191	-0.0105711	0.0318154	-0.00505459	0.0361689	0.00139461	0.0395745	0.00866964	0.0418555	0.0149378	0.0435403	0.0213863	0.0430539	0.0274952	0.0421785	0.0331071	0.039629	0.0378808	0.0353917	0.0399767	0.0298063	0.0380814	0.0248858	0.0348535	0.0202765	0.0312515	0.0152445	0.0256648	0.0104676	0.0192136
M2_Kiang_K44	M2	KNG	-0.0249783	0.0319982	-0.0239502	0.0186558	0.0656394	-0.0114313	0.0848833	-0.00480799	0.0786884	-0.021882	-0.0300162	0.00237815	-0.106617	0.00717535	-0.0488073	0.00805013	-0.0196499	0.032767	-0.0140763	0.0356033	-0.00841302	0.0396033	-0.00184166	0.0420678	0.00534358	0.0436967	0.0118319	0.0441807	0.0181326	0.0457827	0.0239774	0.0470405	0.0293468	0.0465198	0.0336595	0.0436405	0.0336363	0.037655	0.0309144	0.0319585	0.0284366	0.0263135	0.0267265	0.0203373	0.0222135	0.0154474	0.0163963
P3_Kiang_K38	P3	KNG	-0.025706	0.0351458	-0.021511	0.0281723	0.0740658	-0.00788558	0.0893826	0.00471036	0.0824558	-0.0197261	-0.0270062	-0.0184982	-0.0974197	-0.0200182	-0.03402	0.00168017	-0.0215957	0.0375629	-0.0180761	0.0407535	-0.0129022	0.0441737	-0.00679281	0.0483998	-0.00100151	0.0528461	0.00583277	0.0546397	0.0121199	0.0554097	0.0177837	0.0556345	0.0239146	0.0540022	0.0298403	0.0502038	0.0321553	0.0444811	0.0304084	0.0388074	0.0275322	0.033027	0.0252713	0.026285	0.0214479	0.0209144	0.0165607
P3_Kiang_K4	P3	KNG	-0.0244478	0.0293673	-0.0231293	0.0193026	0.0711495	-0.0067297	0.08851	0.0153484	0.0823219	-0.0196329	-0.0249208	-0.00827413	-0.102509	-0.0117115	-0.0329636	-0.000231	-0.0196529	0.031615	-0.014135	0.0335171	-0.00784166	0.0371909	-0.000606	0.0417831	0.00621752	0.0468338	0.013646	0.0502966	0.0200129	0.0529536	0.0261936	0.0525546	0.0331434	0.0518783	0.0389847	0.0476686	0.0401379	0.0399836	0.0383824	0.0323877	0.0364514	0.0246668	0.0327561	0.0172825	0.0279566	0.0123062	0.0219537
P3_Kiang_K44	P3	KNG	-0.0286585	0.0291149	-0.0218637	0.017989	0.0742908	-0.00654015	0.0883126	0.0122172	0.0821897	-0.0198617	-0.0312468	-0.00754383	-0.095039	-0.00836128	-0.0422563	0.00276101	-0.0220768	0.0313514	-0.0164187	0.0349492	-0.0111795	0.0402729	-0.00501081	0.0447571	0.00184683	0.0472252	0.0089917	0.0492952	0.0152831	0.0513557	0.0205701	0.0537907	0.0265491	0.0549941	0.0316454	0.0524728	0.0316991	0.0459534	0.0293626	0.0391665	0.0270611	0.0321654	0.0251723	0.0242451	0.0224959	0.0174615	0.0179397
P4_Kiang_K38	P4	KNG	-0.0256777	0.0364243	-0.0153941	0.0304655	0.076677	-0.00679222	0.0922154	0.000556	0.0810322	-0.0281888	-0.0288299	-0.0107523	-0.104101	-0.0148563	-0.0332077	0.00327085	-0.0217696	0.0398323	-0.0169038	0.0433708	-0.0110324	0.0474104	-0.00587043	0.052454	5.19e-05	0.0547226	0.00642591	0.0554527	0.0138316	0.0555115	0.0209408	0.0559757	0.0275324	0.0530816	0.0324778	0.0506131	0.03433	0.0454238	0.0331213	0.0385119	0.0309762	0.0302631	0.0281673	0.0215648	0.0229342	0.0164465	0.0159794
P4_Kiang_K4	P4	KNG	-0.0219805	0.0276557	-0.0231253	0.0190904	0.0625954	-0.00875198	0.0903413	0.0137327	0.0778334	-0.0195053	-0.0263247	-0.00520864	-0.103441	-0.00501302	-0.034729	0.00327697	-0.0165499	0.0294065	-0.0110152	0.0332817	-0.00479044	0.0379781	0.00170468	0.0421781	0.00860071	0.0436038	0.0153455	0.0449937	0.0227349	0.0455692	0.029577	0.045616	0.0354663	0.0438441	0.0387452	0.0402703	0.0403095	0.0338444	0.0409301	0.0263789	0.0384742	0.0189626	0.034718	0.0117888	0.0292761	0.00776541	0.0215711
P4_Kiang_K44	P4	KNG	-0.0256608	0.0315586	-0.0220004	0.0174322	0.073198	-0.0112156	0.0873529	0.0104709	0.0818571	-0.0269415	-0.0298018	-0.0023446	-0.0971127	-0.00466605	-0.0383314	0.00509893	-0.0212463	0.0348132	-0.0169498	0.0406287	-0.0105443	0.045572	-0.00408833	0.0501852	0.00131864	0.0539972	0.00661269	0.0567735	0.0129048	0.0575126	0.019505	0.0563248	0.0263511	0.0542532	0.0312152	0.0512057	0.0331074	0.0459472	0.0305577	0.0395026	0.0282719	0.0314303	0.0255696	0.0228158	0.0220875	0.0168593	0.0162319
M1_Kulan_HT28	M1	KLN	-0.0356913	0.0249097	-0.0301208	0.0210065	0.0589291	0.00618283	0.0838786	0.0331687	0.0832973	0.0119082	-0.026737	-0.00419777	-0.104445	-0.0238307	-0.0408725	-0.00745325	-0.0309688	0.0271407	-0.0266706	0.0279225	-0.0214845	0.0313457	-0.0160571	0.0376042	-0.00973928	0.0402861	-0.00288529	0.0423996	0.00305163	0.0454613	0.00928533	0.0495055	0.0152145	0.0517946	0.0211464	0.0490727	0.023687	0.0409575	0.0240144	0.0299093	0.0247269	0.0203693	0.0217657	0.0134599	0.0186735	0.00964251	0.0137212
M1_Kulan_HT35	M1	KLN	-0.0372379	0.0252054	-0.0303018	0.0207553	0.0480434	0.010042	0.086073	0.0310054	0.0843656	0.00942965	-0.031793	-0.0148267	-0.0954603	-0.0244834	-0.0478014	-0.0102385	-0.0320364	0.0265492	-0.0286513	0.0292196	-0.0240886	0.0345071	-0.018131	0.0411024	-0.012063	0.0456947	-0.00568436	0.0495667	-0.000218	0.0532072	0.00604355	0.0562573	0.0122732	0.0580202	0.0190484	0.0555497	0.0237113	0.0496888	0.0252611	0.041745	0.0255615	0.0338184	0.0243109	0.0261445	0.0205226	0.0209084	0.0152923
M1_Kulan_HT33	M1	KLN	-0.0357631	0.0366343	-0.0196143	0.0197795	0.0527061	0.00874886	0.0845768	0.0246419	0.0793873	0.00268659	-0.0229002	-0.023452	-0.103309	-0.0256979	-0.0353111	-0.0137592	-0.0314913	0.0384079	-0.0297872	0.0417887	-0.025538	0.0461891	-0.0190822	0.0515894	-0.0125615	0.0554889	-0.00510476	0.0573037	0.00192578	0.0582483	0.00965304	0.0603567	0.0168274	0.0624709	0.0235043	0.0595269	0.0259279	0.051738	0.0240418	0.0420544	0.0225934	0.0335652	0.0199982	0.0267637	0.0168194	0.0223077	0.0111585
M2_Kulan_HT28	M2	KLN	-0.0377715	0.0305644	-0.0290296	0.0289875	0.0581545	0.00529471	0.0858655	0.0275039	0.0740259	0.0155861	-0.019536	-0.0130425	-0.0948528	-0.0423236	-0.0385448	-0.0145998	-0.033466	0.0345774	-0.0285064	0.0367851	-0.0250048	0.0373689	-0.0195064	0.039926	-0.0122646	0.0441047	-0.00431654	0.0477312	0.00416386	0.0498636	0.0109557	0.0518923	0.0172906	0.0529969	0.0197922	0.0509061	0.0212069	0.0458974	0.0220908	0.038201	0.0215641	0.0264178	0.0185255	0.0171952	0.0136873	0.0123474	0.00511758
M2_Kulan_HT35	M2	KLN	-0.0344861	0.0251831	-0.020562	0.0253491	0.0560652	0.00946352	0.0844992	0.0246452	0.085459	0.0107654	-0.0256657	-0.0176857	-0.105303	-0.0282952	-0.0378114	-0.00872516	-0.0299827	0.0274756	-0.02582	0.0299025	-0.023667	0.0316935	-0.018758	0.0334176	-0.0132471	0.0369188	-0.00646268	0.0390541	0.000437	0.0408286	0.00671122	0.0404893	0.0131007	0.0408515	0.0167883	0.0395491	0.0203422	0.0367827	0.0232474	0.032423	0.0223555	0.0250621	0.0210602	0.0186752	0.017323	0.0151141	0.0108562
M2_Kulan_HT33	M2	KLN	-0.032562	0.0249866	-0.0192276	0.0228905	0.0627257	0.00530901	0.0804598	0.0314433	0.0762357	0.0127513	-0.0178483	-0.0282137	-0.101478	-0.0280756	-0.0362422	-0.0208494	-0.0300616	0.0288746	-0.0277483	0.0332818	-0.0272519	0.036984	-0.023534	0.0419672	-0.0172411	0.0485183	-0.00851763	0.0533797	0.000628	0.0570302	0.0086742	0.0585188	0.0166253	0.058517	0.0207289	0.0567034	0.0238293	0.0525479	0.0255306	0.0462806	0.0227021	0.0358565	0.0192381	0.0265759	0.0170909	0.020892	0.0113861
P3_Kulan_HT28	P3	KLN	-0.0378375	0.0419006	-0.0325084	0.0296499	0.0767259	0.00484531	0.0810861	0.0263106	0.0898333	-0.00734803	-0.0249856	-0.0137976	-0.0917056	-0.0254732	-0.0361361	-0.00221159	-0.0312295	0.0456505	-0.0240845	0.0483246	-0.0181821	0.0488512	-0.00901941	0.0504457	0.000289	0.0508913	0.00721532	0.0490924	0.013247	0.0516341	0.0213196	0.0559737	0.0309883	0.0585296	0.0372875	0.0546186	0.0369483	0.0441404	0.0331253	0.0345891	0.0284679	0.0264002	0.0233892	0.0194737	0.0213186	0.0127845	0.0169784
P3_Kulan_HT35	P3	KLN	-0.0239957	0.0348188	-0.0166056	0.0274408	0.0630657	0.00335572	0.0847627	0.0292472	0.0848238	-0.00765772	-0.0355411	-0.0231027	-0.0930462	-0.0218852	-0.0412906	-0.00630538	-0.0160833	0.0370456	-0.00941537	0.0397828	-0.00486088	0.0420033	0.00139589	0.0456938	0.00732954	0.0488163	0.0117467	0.0502469	0.015781	0.0518497	0.0212771	0.0535089	0.0282887	0.0550694	0.0334653	0.0512196	0.0338274	0.0441854	0.0325276	0.0383239	0.0314238	0.0325732	0.0288007	0.0269492	0.0259384	0.0209137	0.0217572
P3_Kulan_HT33	P3	KLN	-0.0323027	0.0346327	-0.0258524	0.0293248	0.0798427	0.00480937	0.0873492	0.0220847	0.0830005	-0.00844348	-0.0273538	-0.0260471	-0.0988684	-0.0206315	-0.0411807	-0.00991938	-0.0260609	0.0401118	-0.0202497	0.0467241	-0.0163419	0.05148	-0.00898046	0.0560672	-0.000586	0.0582361	0.006092	0.0585939	0.0124219	0.0585461	0.0209535	0.0601931	0.0317025	0.062746	0.0394841	0.0603453	0.0393613	0.053688	0.0347251	0.0475369	0.0306717	0.0408703	0.0267035	0.0332998	0.0233716	0.025755	0.0196131
P4_Kulan_HT28	P4	KLN	-0.0391105	0.0404948	-0.0351732	0.0296326	0.0640085	0.01019	0.0749395	0.0168534	0.0861669	-0.00358927	-0.0228214	-0.00977329	-0.0928584	-0.0400131	-0.0389303	-0.000105	-0.0331302	0.0430288	-0.0277768	0.0461113	-0.0228874	0.0496803	-0.0173546	0.0513245	-0.0100078	0.0525727	-0.00311505	0.0528253	0.00418642	0.0553035	0.0120341	0.0602916	0.0202974	0.0635294	0.0256547	0.0604964	0.0278369	0.0511654	0.0256374	0.0431714	0.0225744	0.03422	0.0210108	0.0252484	0.017954	0.0179586	0.0130444
P4_Kulan_HT35	P4	KLN	-0.0283514	0.0313983	-0.0232664	0.0210156	0.0571762	0.00551627	0.0868879	0.0273987	0.0851719	-0.00139039	-0.0294966	-0.0188551	-0.0983336	-0.0315648	-0.0412309	-0.00840311	-0.0220744	0.0346946	-0.0180406	0.0400071	-0.0148379	0.0454531	-0.0101621	0.0481848	-0.00366137	0.0501522	0.0016164	0.0530584	0.00736275	0.0570258	0.0148702	0.0599805	0.0228214	0.0622029	0.0276539	0.0583771	0.0289181	0.048926	0.0292847	0.0415486	0.0271558	0.0337463	0.0249069	0.0252203	0.0214925	0.0174699	0.0152947
P4_Kulan_HT33	P4	KLN	-0.0327089	0.0374548	-0.0238426	0.0332214	0.0661189	0.0065618	0.0835983	0.0222086	0.0802789	-0.00301144	-0.0241247	-0.0261492	-0.0958791	-0.0299175	-0.033616	-0.0112846	-0.025958	0.0426775	-0.0212765	0.0489527	-0.0170603	0.0552418	-0.0126717	0.0597676	-0.00596394	0.0617899	0.000514	0.0618239	0.00764755	0.0627559	0.015343	0.0670631	0.0239468	0.0698856	0.0288186	0.0669842	0.0284568	0.0577616	0.0265201	0.0496677	0.0245835	0.0406462	0.0215996	0.0311947	0.0177186	0.0221568	0.00996013
M1_Mongolie_HM7	M1	MNG	-0.029473	0.0166095	-0.0266728	0.00250141	0.0631334	0.00601805	0.0869183	0.0272465	0.0822351	0.00028	-0.0271923	-0.00622972	-0.103557	-0.0101094	-0.0352536	-0.000938	-0.0248071	0.0198063	-0.0211962	0.0263788	-0.01729	0.0333396	-0.0117911	0.0401752	-0.0044635	0.042786	0.00342624	0.0456081	0.0106886	0.0475645	0.0173344	0.0507257	0.0231732	0.0512935	0.0270796	0.0476514	0.029294	0.0415038	0.0305045	0.0332894	0.0318305	0.0249482	0.0301893	0.0163675	0.0248979	0.0109896	0.0181698
M1_Mongolie_HM12	M1	MNG	-0.0306877	0.0182523	-0.026925	0.00576506	0.0648184	0.000957	0.0852762	0.0240792	0.0865265	-0.00549292	-0.0294708	-0.0159844	-0.100162	-0.00594839	-0.0418433	-0.00885058	-0.0267902	0.0198183	-0.0229289	0.02201	-0.0192766	0.026051	-0.0148685	0.0318291	-0.00921398	0.0352776	-0.00233888	0.0379915	0.00460789	0.0399716	0.012021	0.0426235	0.0189293	0.0442095	0.02337	0.043452	0.0241404	0.0393997	0.0232463	0.0325523	0.0230701	0.0250698	0.0226795	0.0168636	0.0196344	0.011029	0.0125596
M1_Mongolie_HM18	M1	MNG	-0.0355405	0.0194571	-0.0309234	0.00477164	0.0684272	0.00386766	0.0846588	0.0213955	0.085252	-0.0116826	-0.0264195	-0.0247568	-0.100381	-0.0168028	-0.0419539	-0.00713447	-0.0287121	0.0207378	-0.0246855	0.0261132	-0.0195243	0.0318711	-0.0126887	0.0383868	-0.00567839	0.0433866	0.00162749	0.0483851	0.00866681	0.0514495	0.0165158	0.0520857	0.0238486	0.050653	0.0288972	0.048317	0.0310114	0.0444935	0.0302343	0.0385289	0.029235	0.031482	0.0284218	0.0233564	0.0249698	0.0172863	0.0183344
M2_Mongolie_HM7	M2	MNG	-0.0319604	0.0161576	-0.0200663	0.0116584	0.0667218	0.00795889	0.0820699	0.0271922	0.087302	0.00287005	-0.0280868	-0.0176663	-0.101504	-0.0113401	-0.0400682	-0.0100369	-0.0270365	0.0181268	-0.0242417	0.0225716	-0.0219428	0.0282318	-0.0187296	0.0345119	-0.0144071	0.0400904	-0.00968562	0.0434049	-0.00359699	0.0458587	0.00239784	0.0468884	0.00887564	0.048667	0.0167454	0.0499683	0.0223268	0.0429832	0.0229825	0.0324781	0.0235875	0.0252199	0.0231577	0.018076	0.0195324	0.0116223	0.0145287
M2_Mongolie_HM12	M2	MNG	-0.0323401	0.0180542	-0.0265454	0.00882086	0.0678621	0.00245142	0.0821025	0.0233199	0.0835981	0.00138431	-0.0248262	-0.0201695	-0.0995011	-0.0170861	-0.0376261	-0.0127323	-0.028847	0.0193467	-0.0265943	0.0230666	-0.0238202	0.0278525	-0.0199865	0.0333702	-0.0158589	0.0389197	-0.0108024	0.0416763	-0.00507274	0.0451746	2.06e-05	0.0481893	0.00602557	0.0497214	0.0132793	0.0511368	0.0188184	0.0451391	0.0209817	0.0362469	0.0203729	0.0292332	0.0184326	0.021948	0.0136457	0.0156278	0.00710152
M2_Mongolie_HM18	M2	MNG	-0.0358594	0.021696	-0.0319509	0.00687966	0.0697516	0.00419796	0.0800414	0.0215054	0.084976	-0.00822399	-0.0263306	-0.0228546	-0.0988423	-0.0237659	-0.0386058	-0.0146024	-0.0318357	0.0240503	-0.0272061	0.0285706	-0.02202	0.0338874	-0.0167955	0.0402052	-0.0109414	0.0456246	-0.00629606	0.0498707	-0.000384	0.0528232	0.00500504	0.0544885	0.0109311	0.0546135	0.0176791	0.0552909	0.0230554	0.0509777	0.0244064	0.0433181	0.0234083	0.0365622	0.0226051	0.0289288	0.0188503	0.0219148	0.0127376
P3_Mongolie_HM7	P3	MNG	-0.0240403	0.0281545	-0.0225042	0.0181767	0.0739361	2.85e-05	0.0822333	0.0195399	0.0841675	-0.0111274	-0.029788	-0.0186827	-0.102688	-0.010108	-0.034798	-0.00143538	-0.0189672	0.0319387	-0.0157352	0.0376634	-0.0131159	0.042366	-0.00772139	0.0469346	-0.000621	0.0510908	0.0056629	0.0534821	0.0130756	0.054985	0.0202803	0.057264	0.0267861	0.0592954	0.0339754	0.0590169	0.0369801	0.0526649	0.0350198	0.0438577	0.0338433	0.0365597	0.0324572	0.0292102	0.029887	0.0221394	0.024517
P3_Mongolie_HM12	P3	MNG	-0.0253247	0.0309999	-0.0181374	0.0219017	0.0747794	-0.0012396	0.0879932	0.0183002	0.0863406	-0.016874	-0.0236071	-0.0181896	-0.0991738	-0.0184918	-0.0309611	-0.00572013	-0.0192594	0.0355142	-0.0149625	0.0402928	-0.0119932	0.0444874	-0.00650321	0.0488438	0.00104436	0.0524465	0.0079857	0.054326	0.0160869	0.0554864	0.0242133	0.0567689	0.0313929	0.0587762	0.038826	0.0592389	0.0412916	0.0550698	0.0377197	0.0480511	0.0360044	0.0414714	0.0332696	0.0346438	0.028653	0.0280285	0.0228291
P3_Mongolie_HM18	P3	MNG	-0.0284395	0.0356354	-0.0240173	0.0266849	0.0743043	-0.00066	0.0817589	0.0170036	0.0892496	-0.0220228	-0.0270195	-0.0282359	-0.0970463	-0.0261763	-0.0328236	-0.0114802	-0.0210074	0.0370716	-0.0148114	0.039309	-0.0096365	0.0409679	-0.00339068	0.0454063	0.0042671	0.0494939	0.0115593	0.0497661	0.0196873	0.0512707	0.0274049	0.0541855	0.0332969	0.0584584	0.0388977	0.0596987	0.0402921	0.0545667	0.0378433	0.0469707	0.0342151	0.0415011	0.0306869	0.0354189	0.028238	0.0280921	0.0244289
P4_Mongolie_HM7	P4	MNG	-0.0267905	0.026962	-0.0253505	0.0207112	0.0686266	0.00404436	0.086545	0.021555	0.084693	-0.00696718	-0.0284961	-0.0182649	-0.102882	-0.0160755	-0.0376267	-0.00511856	-0.0156542	0.033769	-0.0113614	0.0409784	-0.00930874	0.0445024	-0.00804619	0.0465531	-0.00363851	0.0491813	0.0044264	0.0518983	0.0132616	0.0546272	0.020046	0.05688	0.0272012	0.0585418	0.0317271	0.0556868	0.0326634	0.0480467	0.0335509	0.038187	0.034276	0.0288387	0.0314464	0.0194962	0.0257108	0.0130069	0.0204233
P4_Mongolie_HM12	P4	MNG	-0.0279676	0.0326416	-0.0219231	0.025379	0.0702826	0.00158421	0.0838323	0.0178212	0.0869303	-0.0181901	-0.0227762	-0.0241436	-0.100236	-0.0223646	-0.0303183	-0.00514694	-0.020791	0.0395106	-0.0175991	0.0456039	-0.0145556	0.0478452	-0.0129363	0.0496516	-0.00843063	0.053109	-5.98e-05	0.0570797	0.0100972	0.0589831	0.0182525	0.0592431	0.0268669	0.0584107	0.0324239	0.0562182	0.0338118	0.0511729	0.0317345	0.0438882	0.0289457	0.0359188	0.024835	0.0271919	0.0199732	0.0209471	0.0151123
P4_Mongolie_HM18	P4	MNG	-0.0367203	0.0379931	-0.0389127	0.0274909	0.0733435	-0.000137	0.0842937	0.0154773	0.08558	-0.0149535	-0.0249755	-0.0243258	-0.0991103	-0.029869	-0.0305566	-0.00768427	-0.0258071	0.0440049	-0.0185004	0.0440896	-0.0141943	0.0425597	-0.0119466	0.0418354	-0.00795833	0.0438523	-0.00141283	0.0482522	0.00559798	0.0540088	0.0109226	0.0591609	0.0174089	0.0621124	0.0217787	0.0595628	0.0228603	0.0530343	0.0209715	0.0450917	0.0184178	0.0380478	0.0182475	0.0303925	0.0170737	0.0241683	0.0129161
M1_Onagre_HP25	M1	ONG	-0.0320115	0.0312638	-0.0238112	0.0143015	0.0602998	0.000524	0.0842278	0.0237744	0.0803897	-0.0106846	-0.0265708	-0.00252964	-0.098521	-0.0217138	-0.0450576	0.00108596	-0.0270522	0.0345032	-0.0219574	0.040133	-0.0177226	0.0469412	-0.0123774	0.0509446	-0.00630431	0.0541362	-0.000367	0.0564893	0.00582361	0.0586484	0.012407	0.059444	0.0193221	0.0599024	0.0245248	0.0577276	0.0268877	0.0530443	0.0280432	0.0460196	0.0272747	0.0392636	0.0259127	0.0312379	0.023368	0.0251391	0.0184287
M1_Onagre_HP2	M1	ONG	-0.0315518	0.0251195	-0.0222505	0.00817655	0.0611929	-4.49e-05	0.0829462	0.0219265	0.0812036	0.00615769	-0.0249561	-0.0101559	-0.10533	-0.0111173	-0.0401348	-0.00645312	-0.0265143	0.0273461	-0.0213424	0.0330919	-0.0166209	0.039752	-0.0128912	0.0449062	-0.00853203	0.0489223	-0.00466223	0.0522959	0.000521	0.0536574	0.00632782	0.0546874	0.0130343	0.0544397	0.0189062	0.0519059	0.022286	0.0475135	0.0236594	0.0405564	0.0236402	0.0339031	0.0226471	0.0260671	0.0205243	0.0198046	0.0164146
M1_Onagre_HP51	M1	ONG	-0.0241736	0.0304229	-0.0214071	0.0119783	0.0485995	0.0112102	0.0871533	0.0205501	0.0860091	-0.0144654	-0.0309384	-0.00209451	-0.106932	-0.0159335	-0.0403764	-0.00206352	-0.0203394	0.0331099	-0.0151562	0.0388137	-0.0101504	0.0451695	-0.00549112	0.0494464	0.000342	0.0519184	0.00618337	0.0531929	0.0124567	0.0537765	0.0188992	0.0536132	0.025667	0.0532686	0.0310311	0.0502257	0.0345379	0.0464345	0.0361423	0.041045	0.0359348	0.0357204	0.0340368	0.0287361	0.0301911	0.0224467	0.0240329
M1_Onagre_HP39	M1	ONG	-0.0379122	0.0263269	-0.0166549	0.00656833	0.0561017	0.00565769	0.0884828	0.0206546	0.0750808	0.00324714	-0.0229711	-0.00373591	-0.0980696	-0.015492	-0.0466514	-0.00763487	-0.0329482	0.0275144	-0.028898	0.031828	-0.0254136	0.0376297	-0.0191278	0.0406717	-0.0113514	0.0435807	-0.00402593	0.0463821	0.00303793	0.0503884	0.0103397	0.0537479	0.0182523	0.0556026	0.0247351	0.0534558	0.0280757	0.0493618	0.0291006	0.0426226	0.0292364	0.0364911	0.0280856	0.0287935	0.0262754	0.0220608	0.0198526
M1_Onagre_HP41	M1	ONG	-0.0349324	0.0251832	-0.0306659	0.0183857	0.0730479	-0.0040661	0.0815391	0.0203873	0.0874416	-0.0015619	-0.025598	-0.0060334	-0.109085	-0.0113155	-0.0382957	-0.00102279	-0.0310415	0.0273967	-0.027384	0.0323164	-0.0244377	0.0376491	-0.0200678	0.040255	-0.0143743	0.0421052	-0.00866768	0.0437543	-0.00260927	0.0457212	0.00363137	0.0472428	0.0101596	0.047696	0.0156151	0.0453884	0.0192453	0.0410719	0.0218134	0.0342248	0.0236651	0.02795	0.0223545	0.0215395	0.0186438	0.0173799	0.0125094
M1_Onagre_HP40	M1	ONG	-0.0340163	0.0246278	-0.0270118	0.0138322	0.0598958	0.00450923	0.0808972	0.0228325	0.0817084	-0.00297171	-0.0262022	-0.0119382	-0.0992559	-0.0130363	-0.0466904	-0.0105474	-0.0297842	0.0266164	-0.0259352	0.0315702	-0.0225927	0.0383013	-0.0184008	0.0426025	-0.0125203	0.0449129	-0.00658253	0.0471044	0.000133	0.0485857	0.0068938	0.050886	0.0138671	0.0532379	0.018353	0.0530081	0.0193406	0.0485666	0.0220114	0.0423008	0.0202834	0.0360611	0.0184709	0.0274578	0.0156385	0.0201222	0.0109479
M2_Onagre_HP25	M2	ONG	-0.0296385	0.0321053	-0.0270849	0.0202904	0.0643174	-0.00412487	0.0804105	0.0262728	0.0837763	-0.00328062	-0.0287441	-0.00762627	-0.0973252	-0.0262212	-0.0507029	-0.00678841	-0.0238514	0.034564	-0.0199883	0.038486	-0.0148911	0.0419126	-0.0100371	0.0466227	-0.00389352	0.0483697	0.00196654	0.0508643	0.0077905	0.0516456	0.0118895	0.051755	0.017356	0.0516601	0.0228375	0.0485409	0.025866	0.0430338	0.026299	0.036903	0.0255008	0.0302386	0.0234018	0.0241381	0.019355	0.0202481	0.0150215
M2_Onagre_HP2	M2	ONG	-0.0290526	0.0241432	-0.0227215	0.0184365	0.0640786	-0.00379034	0.0858622	0.0199587	0.0795313	0.00225475	-0.0224821	-0.00789145	-0.106968	-0.0204657	-0.0413594	-0.00930365	-0.0235465	0.0262124	-0.020175	0.0299013	-0.0160213	0.034485	-0.0111733	0.0397944	-0.00608958	0.0438344	-0.000889	0.0472931	0.00433245	0.0497117	0.00826113	0.0506775	0.0138108	0.0502109	0.0198323	0.0460211	0.0232729	0.0393855	0.0251533	0.0331518	0.024797	0.0267958	0.022528	0.0203217	0.0184204	0.0146539	0.0129801
M2_Onagre_HP51	M2	ONG	-0.0245033	0.0257236	-0.025497	0.0159192	0.0523084	0.00746016	0.090943	0.0211196	0.0823958	-0.00140223	-0.0294419	-0.0118629	-0.103109	-0.0125013	-0.0426001	-0.00998636	-0.0186263	0.0277304	-0.0171234	0.0332269	-0.0144022	0.0396413	-0.00930519	0.0455423	-0.00307812	0.0491816	0.00353839	0.0516564	0.010003	0.0527234	0.0145753	0.0527056	0.0207098	0.0515161	0.0269941	0.0472407	0.030675	0.0416403	0.0321881	0.036535	0.0309028	0.0312243	0.0283678	0.0247	0.0239467	0.0179808	0.0163646
M2_Onagre_HP39	M2	ONG	-0.0320738	0.018383	-0.0289772	0.0104673	0.0625214	0.00341433	0.0878754	0.0174389	0.0759665	0.00488005	-0.0290928	-0.00456131	-0.101858	-0.0229085	-0.0472998	-0.0122845	-0.027232	0.0209171	-0.0233107	0.0251124	-0.0199549	0.0309767	-0.0140967	0.0359748	-0.00794474	0.0400389	-0.000755	0.0419342	0.00583113	0.0445312	0.010392	0.0463374	0.0164347	0.0471999	0.0223506	0.0447448	0.0251672	0.0401066	0.0248808	0.0345776	0.0240223	0.0281339	0.0210573	0.0213789	0.0179116	0.0153282	0.013328
M2_Onagre_HP41	M2	ONG	-0.034063	0.0203155	-0.0287884	0.0160852	0.0718122	0.00278343	0.0793421	0.0185549	0.0866236	-0.000328	-0.023888	-0.0106252	-0.106038	-0.010828	-0.0370568	-0.00317884	-0.0306967	0.0245022	-0.0273488	0.0288892	-0.0236397	0.0339878	-0.0181184	0.0384027	-0.0111436	0.0407448	-0.00400063	0.0430476	0.00197472	0.0461218	0.00491652	0.0496495	0.00983969	0.0509934	0.0156208	0.0482748	0.0189073	0.0419337	0.0210002	0.035226	0.0210327	0.0277849	0.0193622	0.0202136	0.0151165	0.0144289	0.0100374
M2_Onagre_HP40	M2	ONG	-0.0341041	0.0223989	-0.029007	0.0169419	0.0665006	0.000971	0.0834861	0.0203724	0.0869294	-0.00295814	-0.0258105	-0.0185169	-0.0977821	-0.0225864	-0.0351836	-0.00925804	-0.0304025	0.0254143	-0.0274847	0.0294376	-0.024311	0.0350095	-0.0203826	0.0413506	-0.0140291	0.0441807	-0.00667906	0.0456282	0.000375	0.0468435	0.00510005	0.0477983	0.0105912	0.0494853	0.0154033	0.0477672	0.0174784	0.0426618	0.0186676	0.0367259	0.0198258	0.0298685	0.0179998	0.0227916	0.0133663	0.0174561	0.00797954
P3_Onagre_HP25	P3	ONG	-0.0337967	0.0372882	-0.028742	0.0248986	0.078363	0.00363802	0.0865118	0.0170181	0.0863071	-0.0156476	-0.0266305	-0.0235867	-0.0966668	-0.0260399	-0.0351874	-0.00916827	-0.0278408	0.0420515	-0.0222388	0.0471012	-0.0171023	0.0532009	-0.0105736	0.0567025	-0.00399207	0.0601663	0.00311127	0.0632344	0.010331	0.0654234	0.0169473	0.066886	0.0239328	0.0687264	0.0302686	0.0677884	0.0335798	0.0615619	0.0322402	0.0519149	0.0287532	0.0421789	0.0244568	0.0330194	0.0211849	0.0246411	0.0181205
P3_Onagre_HP26	P3	ONG	-0.0335767	0.0308348	-0.0214475	0.0163198	0.0606368	0.00201035	0.080708	0.0315706	0.0803648	-0.0163289	-0.0319515	-0.0220986	-0.0988515	-0.0189895	-0.0394081	-0.01335	-0.0265102	0.0352993	-0.0210742	0.0413603	-0.015984	0.0484654	-0.0107498	0.0536889	-0.00386149	0.055933	0.00376827	0.0575984	0.0113122	0.0591418	0.0176419	0.0625066	0.0248728	0.0657059	0.0318615	0.0653126	0.0354139	0.0602216	0.033714	0.0521777	0.028676	0.0439836	0.0230733	0.0355566	0.0206305	0.0260612	0.0188612
P3_Onagre_HP2	P3	ONG	-0.0311271	0.0313891	-0.0203493	0.0305031	0.0761471	-0.00148529	0.0891162	0.0416149	0.0815602	-0.0158959	-0.028448	-0.018337	-0.100363	-0.0187608	-0.0409892	-0.00764373	-0.0240317	0.0374188	-0.0199325	0.0438327	-0.0160457	0.0506897	-0.0112736	0.0559571	-0.0058254	0.0596078	0.000548	0.0612441	0.00716688	0.0610397	0.0132397	0.0597524	0.0201473	0.0587472	0.0275996	0.0561559	0.0331902	0.0517309	0.0330927	0.0450636	0.0317034	0.0375286	0.0290182	0.0297533	0.0264895	0.0217738	0.0225977
P3_Onagre_HP39	P3	ONG	-0.0300184	0.0262125	-0.0274595	0.0198383	0.0745876	-0.00288139	0.0823692	0.0356932	0.0838635	-0.0150888	-0.0238008	-0.0109713	-0.097968	-0.0226555	-0.0346426	-0.00357351	-0.0235545	0.0281917	-0.0203709	0.03455	-0.0171649	0.0420064	-0.0115693	0.0467512	-0.00493948	0.0501962	0.00282894	0.0520201	0.0104859	0.0539651	0.0174999	0.0549187	0.0247516	0.0574722	0.0314857	0.0573486	0.034731	0.0512279	0.033823	0.0421679	0.0310353	0.033804	0.0291472	0.0258959	0.0255663	0.0190551	0.0212684
P3_Onagre_HP41	P3	ONG	-0.0346822	0.0289999	-0.0317566	0.0244679	0.0906786	0.00536055	0.0835526	0.0276117	0.0942417	-0.0111108	-0.0261951	-0.0130139	-0.100471	-0.0233599	-0.0390994	-0.00380262	-0.0290648	0.0329712	-0.0252206	0.0376226	-0.0205276	0.0421257	-0.0144163	0.0444264	-0.00741659	0.0454331	-0.000224	0.0476612	0.00653139	0.0507829	0.0122642	0.0542836	0.0187414	0.0571119	0.0248059	0.0569696	0.027577	0.0519902	0.0260395	0.043223	0.024013	0.0335519	0.0209901	0.0245016	0.0181836	0.0169104	0.0141372
P3_Onagre_HP40	P3	ONG	-0.0342149	0.0352979	-0.0269258	0.0210502	0.0749808	0.00657398	0.0866821	0.0125961	0.0858936	-0.00753361	-0.022294	-0.0261279	-0.0948513	-0.0262459	-0.029966	-0.00758572	-0.0300944	0.0393279	-0.0279215	0.0450044	-0.0241108	0.0501227	-0.0190759	0.0536496	-0.0127409	0.0550175	-0.00544966	0.056026	0.00217693	0.0571023	0.00938317	0.0588444	0.0175932	0.0617437	0.0252394	0.0625774	0.02834	0.0580809	0.0245639	0.0498309	0.0212741	0.0411094	0.0172048	0.0333202	0.0150691	0.0253484	0.0121755
P4_Onagre_HP25	P4	ONG	-0.0299384	0.0407028	-0.0220027	0.0312153	0.0701013	-0.00415909	0.0905115	0.00593333	0.0823737	-0.0231134	-0.0244447	-0.0159845	-0.0957707	-0.0300935	-0.039622	-0.00282208	-0.0238126	0.0429683	-0.0178826	0.0469666	-0.0108756	0.051266	-0.00546703	0.0538719	0.00018	0.0563872	0.00595395	0.0578292	0.012153	0.0580277	0.0187257	0.0574439	0.0249141	0.0565414	0.0305463	0.0544342	0.032811	0.0492194	0.0324433	0.0421801	0.0295451	0.0351425	0.02599	0.028438	0.0238308	0.0214388	0.0204372
P4_Onagre_HP26	P4	ONG	-0.0295368	0.0322453	-0.021028	0.0222099	0.0534666	-0.000488	0.0818949	0.0223039	0.0796196	-0.0227316	-0.0271985	-0.0182721	-0.0910428	-0.0152701	-0.0439678	-0.00396495	-0.0196221	0.0368297	-0.0116877	0.0456375	-0.00379662	0.0535944	0.0021557	0.0574249	0.00833137	0.0602701	0.0144998	0.0616446	0.0203223	0.0639688	0.0262056	0.0660605	0.031589	0.0666144	0.0359471	0.0632712	0.0369982	0.0561429	0.0363754	0.0470234	0.0348201	0.0381007	0.0332857	0.0297651	0.0307054	0.0218952	0.0257134
P4_Onagre_HP2	P4	ONG	-0.0283638	0.0325139	-0.0152183	0.0291718	0.0702263	-0.00656566	0.0885099	0.0127162	0.0824688	-0.0235772	-0.0257459	-0.0106179	-0.105231	-0.0146751	-0.0334768	0.00327344	-0.0211519	0.0367732	-0.0158692	0.0433463	-0.010848	0.0502038	-0.00647759	0.0539998	-0.00181665	0.0573429	0.00311638	0.0594014	0.00901289	0.0595784	0.0158409	0.0580388	0.0227615	0.0553705	0.0295288	0.0518008	0.0323206	0.0468827	0.031512	0.0402453	0.0294885	0.0335498	0.0272111	0.0274137	0.0239236	0.0216432	0.0200651
P4_Onagre_HP51	P4	ONG	-0.0258661	0.0350089	-0.0239566	0.0257742	0.0536487	-0.000716	0.0908658	0.0155622	0.0790946	-0.023763	-0.0254746	-0.0147074	-0.0974749	-0.0130784	-0.0332925	-0.00208886	-0.0201862	0.0377605	-0.0148882	0.0446495	-0.00883907	0.0519713	-0.00411421	0.0561462	0.000807	0.059814	0.00620451	0.0616707	0.0123932	0.0622407	0.0192113	0.062657	0.0258456	0.0622687	0.0316175	0.0591317	0.0331883	0.0529796	0.0337373	0.0454176	0.0328138	0.0380328	0.0309517	0.0313239	0.0281001	0.0250525	0.0225077
P4_Onagre_HP39	P4	ONG	-0.0276789	0.0305545	-0.0250215	0.0212593	0.0638992	-0.00911889	0.0851269	0.0188049	0.0764474	-0.0214968	-0.0242521	-0.00795578	-0.0984402	-0.0191104	-0.0354547	0.000128	-0.0215756	0.0323301	-0.015853	0.0384622	-0.0101606	0.0457387	-0.00619951	0.0502604	-0.000742	0.0527534	0.00578226	0.0530619	0.0128637	0.0548884	0.0206948	0.0570743	0.0281575	0.0584773	0.033782	0.0566664	0.0333465	0.0501841	0.0314088	0.0412326	0.0292354	0.032571	0.0260005	0.0252108	0.0234576	0.018166	0.0194488
P4_Onagre_HP41	P4	ONG	-0.0302878	0.0320634	-0.0264692	0.026525	0.0782937	-0.00498851	0.0886322	0.00476703	0.0921563	-0.0129868	-0.027145	-0.00691328	-0.103937	-0.0180521	-0.037419	0.00049	-0.0241111	0.035136	-0.018547	0.0389767	-0.0148934	0.0439742	-0.0104286	0.0439815	-0.00466961	0.0436257	0.00185345	0.042836	0.00896984	0.0433056	0.016498	0.0451269	0.0232681	0.0474855	0.0285213	0.0467847	0.0296455	0.0414416	0.0278449	0.0333882	0.0247774	0.0250447	0.0218943	0.0175232	0.0186854	0.011387	0.0144678
P4_Onagre_HP40	P4	ONG	-0.0296831	0.0340213	-0.0246604	0.0242614	0.0685411	-0.00147676	0.0777749	0.00808111	0.0832287	-0.0122435	-0.0226024	-0.0189061	-0.102295	-0.0247374	-0.0357087	-0.00526224	-0.0253159	0.0381689	-0.0207675	0.043326	-0.0156853	0.0479383	-0.011238	0.0501307	-0.00601871	0.0513688	-0.000187	0.0513279	0.00619562	0.0511506	0.0130889	0.0518072	0.0196097	0.0524214	0.0250737	0.0510086	0.0264396	0.0469471	0.0242746	0.0416417	0.0226245	0.0356851	0.021055	0.0298861	0.0194631	0.0243345	0.01634
M1_Przewalski_P10	M1	PRZ	-0.0333866	0.0186376	-0.0221647	0.00804826	0.0751325	0.00638858	0.0818371	0.0234996	0.0922202	-0.006155	-0.0229629	-0.00705014	-0.10264	-0.0218923	-0.038784	-0.00964965	-0.0298267	0.0200345	-0.0262698	0.0228995	-0.0228536	0.0268968	-0.0192589	0.0315545	-0.0148864	0.0346348	-0.0102893	0.0363141	-0.00549097	0.039051	-0.000296	0.0409829	0.00513998	0.0429934	0.0100737	0.0446301	0.0175066	0.0454048	0.0225974	0.04201	0.0242192	0.0360866	0.0224075	0.0322134	0.0205224	0.0265101	0.0193062
M1_Przewalski_P56	M1	PRZ	-0.0316324	0.0214501	-0.0219939	0.00378257	0.0675612	0.0082667	0.0766293	0.0204827	0.0807364	-0.00013	-0.0243485	-0.00967385	-0.102438	-0.0299202	-0.0426668	-0.0147541	-0.0278503	0.0217292	-0.0243194	0.0239314	-0.020435	0.0272684	-0.0160278	0.0315218	-0.0117115	0.0358103	-0.00804535	0.0398322	-0.0036747	0.0440264	0.000842	0.0479333	0.00584863	0.0503654	0.0104898	0.0514359	0.0174112	0.05018	0.0224678	0.0459866	0.0225899	0.0402233	0.0189699	0.0371025	0.0157483	0.0314056	0.0142476
M1_Przewalski_P7	M1	PRZ	-0.0353937	0.019492	-0.00670038	0.00717045	0.0613132	0.0039944	0.0805303	0.0244272	0.0816586	-0.000889	-0.0268294	0.0025521	-0.0979315	-0.0182433	-0.0469655	-0.00882237	-0.0293355	0.0212964	-0.023528	0.0249001	-0.018384	0.0290448	-0.0135509	0.0334835	-0.00962534	0.0377603	-0.00623774	0.0413394	-0.00258532	0.0452633	0.00171704	0.0485438	0.00612703	0.0516306	0.0102674	0.0537651	0.0159059	0.0544609	0.019689	0.0507577	0.0196054	0.0458963	0.0161498	0.0430078	0.0142857	0.0367048	0.0161145
M1_Przewalski_P66	M1	PRZ	-0.0354221	0.0133905	-0.00779034	-0.00296891	0.0633575	0.00408861	0.0848744	0.0298389	0.0871724	-0.00217436	-0.0366915	-0.00551132	-0.0933479	-0.0106757	-0.0491324	-0.00920278	-0.0308764	0.0154202	-0.0257458	0.0196589	-0.0204517	0.0243024	-0.0156852	0.0295731	-0.0125987	0.035009	-0.0111093	0.040136	-0.00827418	0.0452232	-0.00490602	0.0498287	-0.000209	0.0529456	0.00433014	0.0551706	0.011379	0.055501	0.0167488	0.0518891	0.0170545	0.0444531	0.0156905	0.0393919	0.0152397	0.0319668	0.0145688
M1_Przewalski_P62	M1	PRZ	-0.0364309	0.0114534	-0.000319	0.00256064	0.0566164	0.00339529	0.0818905	0.0275239	0.0862244	-0.0045958	-0.0186184	-0.00284905	-0.101152	-0.0154554	-0.0428039	-0.0109984	-0.0320784	0.0141898	-0.026681	0.0195604	-0.0221926	0.0263753	-0.0159029	0.0320792	-0.0108097	0.0377625	-0.0058559	0.0420136	-0.000796	0.0468378	0.00403712	0.0514439	0.00812127	0.0559578	0.0117519	0.0588664	0.0181509	0.0578357	0.0230865	0.0521577	0.023992	0.0454399	0.0224202	0.0416464	0.0191706	0.0352753	0.0181168
M1_Przewalski_P65	M1	PRZ	-0.0365594	0.0149246	-0.0188999	0.00538005	0.068531	0.00694468	0.0810097	0.0275343	0.0839849	0.000341	-0.0269819	-0.00931127	-0.100463	-0.0240899	-0.0402182	-0.0144734	-0.0321985	0.0166779	-0.0279718	0.0210387	-0.023358	0.0262742	-0.0188722	0.0325209	-0.0138758	0.0376617	-0.00880661	0.0413197	-0.00267549	0.0444307	0.00254206	0.0487516	0.00782815	0.0524325	0.0120331	0.0552778	0.0186712	0.0538518	0.0239944	0.0495788	0.0235652	0.0428101	0.0224453	0.0384337	0.019704	0.0328921	0.0171606
M1_Przewalski_S1779	M1	PRZ	-0.0293353	0.015085	-0.0127655	0.00270888	0.0682771	0.00589457	0.0768431	0.0242899	0.086287	-0.0063278	-0.0214111	-0.00689268	-0.099768	-0.0230209	-0.039029	-0.0143999	-0.0268654	0.017656	-0.0234404	0.0211299	-0.0192452	0.0250864	-0.0148884	0.0300744	-0.0108112	0.034992	-0.0071352	0.0392302	-0.00369586	0.044374	0.000117	0.049028	0.00484627	0.0521844	0.00955632	0.0537527	0.0167538	0.0529091	0.0218083	0.0478629	0.0222379	0.0409182	0.0200959	0.0367714	0.016561	0.0312487	0.0163268
M2_Przewalski_P10	M2	PRZ	-0.0401721	0.0244234	-0.0394304	0.0145423	0.0750912	0.00685238	0.0837934	0.017971	0.0894518	-0.00245387	-0.0332621	-0.00644041	-0.096765	-0.0385032	-0.0465457	-0.0187043	-0.0382114	0.0249101	-0.0351704	0.0247998	-0.031363	0.0254371	-0.025732	0.0286229	-0.0200937	0.0341574	-0.0128763	0.0392435	-0.0058819	0.0436125	3.33e-05	0.0455924	0.00660394	0.0475417	0.0140413	0.0478515	0.0190329	0.0454478	0.0200405	0.0405451	0.019872	0.0345605	0.0182309	0.0279429	0.0155004	0.0206184	0.0111334
M2_Przewalski_P56	M2	PRZ	-0.0385871	0.0228256	-0.020924	0.00710779	0.0720369	0.00914458	0.0825233	0.0206392	0.0851261	0.00401531	-0.0239095	-0.0149171	-0.103608	-0.0371027	-0.0334966	-0.0103153	-0.0352191	0.0224928	-0.0321258	0.0230049	-0.0284356	0.0239049	-0.0247893	0.0280124	-0.0197206	0.0326833	-0.0134084	0.037733	-0.00723927	0.042104	-0.00245363	0.0453999	0.00316081	0.0480478	0.0104484	0.0478064	0.0163576	0.0446891	0.0194583	0.0408525	0.0200135	0.0367562	0.0188379	0.0321965	0.0164471	0.026744	0.0139462
M2_Przewalski_P7	M2	PRZ	-0.0317318	0.0188874	-0.0054458	0.00481411	0.0655598	0.00703024	0.0780547	0.0240484	0.0808277	0.00423794	-0.024781	0.00532019	-0.100831	-0.0251707	-0.0454577	-0.012304	-0.0282766	0.0200646	-0.0253539	0.0221684	-0.0229817	0.0254838	-0.0199782	0.031571	-0.0161724	0.0385684	-0.0102162	0.0443027	-0.00478704	0.0489992	-0.000276	0.0519773	0.00505135	0.0540739	0.0114372	0.0540597	0.0159378	0.0509609	0.017021	0.0461834	0.0154378	0.0405252	0.0164025	0.0333968	0.0196668	0.0247804	0.0217127
M2_Przewalski_P66	M2	PRZ	-0.036041	0.0126144	-0.00963074	-0.000671	0.0667793	0.00414541	0.0854052	0.0264483	0.0830826	0.00204881	-0.0372176	-0.0051813	-0.0933382	-0.0185942	-0.0524351	-0.00969789	-0.031165	0.0120903	-0.026548	0.0145777	-0.0211776	0.0177801	-0.0156088	0.0237868	-0.0105174	0.0309037	-0.00539129	0.0382169	-0.000298	0.044061	0.00256281	0.0492345	0.00731897	0.0528475	0.0138256	0.0540217	0.0183294	0.0520438	0.0195935	0.0466163	0.0196354	0.0398851	0.0206779	0.0320489	0.0191092	0.0225349	0.0158142
M2_Przewalski_P62	M2	PRZ	-0.0333574	0.0110911	-0.00377424	0.00190339	0.0634136	0.00165735	0.0829305	0.0229129	0.0809924	-0.00314361	-0.020127	-0.00519331	-0.101665	-0.0246019	-0.0391569	-0.0106616	-0.0292486	0.0114419	-0.0258029	0.0134426	-0.0215875	0.0158466	-0.0172764	0.0205647	-0.0122296	0.0266613	-0.00544893	0.033145	0.00167542	0.0382119	0.0058867	0.0431685	0.00965927	0.0484654	0.0146056	0.051573	0.0189263	0.0500197	0.0213839	0.044946	0.0229061	0.0401311	0.0224084	0.0341599	0.0198541	0.0271608	0.0158672
M2_Przewalski_P65	M2	PRZ	-0.0328724	0.0195135	-0.0220137	0.00791224	0.069188	0.00632337	0.0764643	0.0186271	0.0829419	0.00267419	-0.0256676	-0.00366844	-0.101721	-0.0339304	-0.0351042	-0.0087243	-0.0300908	0.0205438	-0.0277588	0.0227377	-0.0244332	0.0253698	-0.0209054	0.0314258	-0.0152377	0.0372203	-0.00791204	0.0428164	-0.000336	0.0467723	0.00496317	0.0506067	0.0111895	0.0532595	0.0182806	0.054216	0.0228603	0.0520854	0.0236349	0.0472606	0.0232195	0.041488	0.0216765	0.0346845	0.0189615	0.0265294	0.0163085
M2_Przewalski_S1779	M2	PRZ	-0.0284835	0.0196629	-0.0249435	0.0104796	0.0707398	0.00928217	0.0820535	0.0177044	0.0868519	-0.00483757	-0.0209036	-0.0120156	-0.0983875	-0.0264408	-0.0370973	-0.0140641	-0.0258445	0.0199973	-0.023378	0.0207166	-0.0209933	0.0222931	-0.0182781	0.0270019	-0.0142227	0.0329448	-0.00796494	0.0388236	-0.00221182	0.0449077	0.0030796	0.0485428	0.00968991	0.0507349	0.0175068	0.0515065	0.0223681	0.0491974	0.0222413	0.0441204	0.02027	0.0379443	0.0180784	0.0305024	0.0169243	0.0214649	0.0146837
P3_Przewalski_P10	P3	PRZ	-0.0255229	0.0318556	-0.0278929	0.0237688	0.088281	-0.00399204	0.0840003	0.0212294	0.0944956	-0.0199315	-0.0241033	-0.0112022	-0.100861	-0.0352707	-0.0436835	-0.00995656	-0.0204712	0.0349161	-0.0160602	0.0372965	-0.011266	0.0405738	-0.00610801	0.0437395	-0.00103622	0.0467452	0.0053263	0.0497592	0.0120894	0.0511219	0.0179528	0.0511745	0.02506	0.0516402	0.0313703	0.0488352	0.030909	0.0425745	0.0277415	0.0342066	0.0241744	0.0275792	0.0220913	0.0219339	0.017609	0.0154792	0.0109328
P3_Przewalski_P56	P3	PRZ	-0.0302343	0.0240119	-0.0327012	0.0158271	0.0858353	-0.00579855	0.0804922	0.0309794	0.0824639	-0.0212879	-0.017306	-0.0173654	-0.104159	-0.0329398	-0.0229564	-0.00643735	-0.025723	0.026115	-0.0229634	0.0310262	-0.0195307	0.0377793	-0.0156064	0.0442085	-0.0117902	0.0497587	-0.00581822	0.053646	0.000824	0.0553868	0.00666647	0.0551646	0.014005	0.0535947	0.022508	0.049803	0.0263005	0.0445856	0.0268307	0.0379504	0.0237466	0.0323578	0.0199951	0.0274814	0.0141849	0.019331	0.00825349
P3_Przewalski_P7	P3	PRZ	-0.0322103	0.0276389	-0.0260567	0.00999362	0.0730076	-0.00397793	0.0810451	0.0256187	0.0869208	-0.0131542	-0.0279838	-0.012522	-0.0913492	-0.0124776	-0.0429433	-0.0023844	-0.0254526	0.0285769	-0.0199571	0.0311705	-0.0144037	0.0350657	-0.010107	0.0400879	-0.00698871	0.0455701	-0.00249351	0.0509079	0.00288912	0.0547334	0.00758284	0.0572629	0.0138111	0.0574264	0.0209258	0.0543324	0.0213384	0.0481317	0.0172288	0.0398226	0.0172243	0.0316462	0.0190065	0.0244375	0.0178651	0.0134155	0.0126691
P3_Przewalski_P66	P3	PRZ	-0.0317288	0.0307749	-0.0243579	0.00859148	0.08108	-0.000955	0.0906015	0.0284578	0.0881477	-0.0139309	-0.0289793	-0.00947656	-0.09688	-0.0158419	-0.039752	-0.00389115	-0.025134	0.0302888	-0.0191829	0.0321954	-0.0136024	0.037256	-0.00800596	0.0425822	-0.00369746	0.0486039	0.00259286	0.0540811	0.00932504	0.0579446	0.0158422	0.0588193	0.0232578	0.0598047	0.0300806	0.0563494	0.0297379	0.0494585	0.0248765	0.0406266	0.0220592	0.0324693	0.0195366	0.0258906	0.0160202	0.0170131	0.0131061
P3_Przewalski_P62	P3	PRZ	-0.0258355	0.0277984	-0.0166641	-0.000677	0.0710475	-0.0010931	0.0853567	0.0341877	0.0802998	-0.0153979	-0.0283831	-0.0162911	-0.101689	-0.0210705	-0.0333751	-0.00696812	-0.0196612	0.0298997	-0.0144969	0.0336899	-0.00855177	0.0388274	-0.00154819	0.0429953	0.00548281	0.0465416	0.0133777	0.0511658	0.0206178	0.0552916	0.0251949	0.0593245	0.0312326	0.0602292	0.0372958	0.0553851	0.0378322	0.0494633	0.0327109	0.0433326	0.024826	0.0400184	0.0184236	0.0367377	0.0134455	0.0266608	0.0131158
P3_Przewalski_P65	P3	PRZ	-0.0300957	0.0323527	-0.0283588	0.0211294	0.0778713	-0.00126206	0.0855524	0.0241412	0.0860412	-0.0165736	-0.0255094	-0.0163176	-0.105319	-0.0253622	-0.0334537	-0.00663366	-0.0237341	0.0340621	-0.0184783	0.0369865	-0.0135545	0.0418658	-0.00916601	0.0471113	-0.0037007	0.0504543	0.00280997	0.0544802	0.00936862	0.0576595	0.0150298	0.0589115	0.0219156	0.057925	0.0287546	0.0526341	0.0287839	0.0448393	0.0271259	0.0360826	0.0242377	0.0295446	0.0212145	0.024324	0.0165394	0.0168535	0.0122882
P3_Przewalski_S1779	P3	PRZ	-0.0273547	0.0284975	-0.0248285	0.00832925	0.0760023	-0.00167027	0.0839775	0.0192755	0.0840059	-0.0176943	-0.0244557	-0.0204138	-0.0987689	-0.024936	-0.0326707	-0.0100583	-0.0229595	0.0314029	-0.0191879	0.0354312	-0.0144863	0.0402648	-0.00860619	0.0441693	-0.0026986	0.0479235	0.00445525	0.052334	0.0121742	0.0551501	0.0187078	0.0565209	0.0262691	0.0564732	0.0329583	0.0530944	0.0319482	0.0474284	0.0264194	0.0409049	0.0218302	0.0347949	0.0183827	0.0293859	0.0137804	0.0212139	0.0102956
P3_Przewalski_S95921	P3	PRZ	-0.0342549	0.0339464	-0.0309615	0.0238626	0.0779879	-0.00230641	0.083249	0.0174414	0.0872371	-0.012897	-0.01773	-0.0221183	-0.100637	-0.0291606	-0.0323757	-0.0103146	-0.0288401	0.0369235	-0.0238419	0.0403748	-0.0191371	0.0456971	-0.0135058	0.0500465	-0.00808529	0.0541662	-0.000824	0.057515	0.00637877	0.060458	0.0124912	0.0617199	0.0197738	0.0608829	0.0267398	0.0559791	0.0268838	0.0493254	0.0230055	0.0420421	0.018515	0.0364177	0.0162318	0.0309026	0.0126252	0.0231587	0.00985295
P4_Przewalski_P10	P4	PRZ	-0.0341253	0.0306795	-0.0287901	0.0226443	0.0890684	0.00461533	0.0825779	0.0231859	0.101089	-0.0124727	-0.0227499	-0.00845881	-0.104108	-0.0363723	-0.0385992	-0.0117261	-0.0297869	0.0326966	-0.0249932	0.036742	-0.0195414	0.0404059	-0.0135337	0.042088	-0.00866253	0.0425065	-0.0030213	0.0450928	0.00259509	0.0493669	0.00987873	0.0494724	0.0165334	0.0486024	0.0217356	0.0467557	0.0254889	0.0421661	0.0243326	0.0355815	0.0213041	0.030844	0.0177537	0.026183	0.0138032	0.0216106	0.00845541
P4_Przewalski_P56	P4	PRZ	-0.0345097	0.0287459	-0.0311297	0.0204077	0.080928	0.00223477	0.0883761	0.0127946	0.091841	-0.00299844	-0.0153452	-0.0164607	-0.11248	-0.0222763	-0.032437	-0.0157276	-0.0312209	0.0298841	-0.0273937	0.0326605	-0.0236318	0.03612	-0.0198744	0.0392458	-0.0167165	0.0415268	-0.0120362	0.0442424	-0.00630557	0.047866	0.00088	0.0506411	0.00781969	0.0527364	0.0139671	0.0535546	0.0188755	0.0499306	0.0184423	0.0446736	0.0168609	0.0407983	0.0146802	0.0368889	0.011483	0.0327153	0.00490669
P4_Przewalski_P7	P4	PRZ	-0.0361212	0.0303451	-0.027886	0.0137	0.0660973	-0.00025	0.0839503	0.0204184	0.0849373	-0.0118328	-0.027821	-0.00816752	-0.0924533	-0.0187486	-0.0412828	0.000385	-0.030027	0.0325519	-0.0231811	0.0370155	-0.0171155	0.0421326	-0.012632	0.0476043	-0.00910582	0.0518421	-0.00426987	0.0563548	0.00204313	0.0595784	0.00901302	0.0606102	0.0150288	0.0593389	0.019751	0.0566281	0.0225826	0.0504572	0.020555	0.0432347	0.020248	0.0371011	0.0206093	0.0301383	0.020228	0.0224097	0.0148368
P4_Przewalski_P66	P4	PRZ	-0.0348353	0.0318088	-0.0202724	0.00510464	0.0727414	7.92e-05	0.0821726	0.0254315	0.0854324	-0.00667072	-0.0315679	-0.0057026	-0.0965606	-0.0175307	-0.0436087	-0.00563158	-0.0284521	0.0330043	-0.021858	0.0373237	-0.0158254	0.0425105	-0.0104361	0.0472991	-0.00645656	0.0513701	-0.00122174	0.0560341	0.00599866	0.0591586	0.0138176	0.0604425	0.0204852	0.0594523	0.0254418	0.0576401	0.0276793	0.0521286	0.024055	0.0443059	0.0210317	0.0378201	0.0174304	0.0312641	0.0151144	0.0237028	0.0110935
P4_Przewalski_P62	P4	PRZ	-0.0295495	0.0273077	-0.0236414	0.00713661	0.0693208	0.000129	0.085114	0.0286661	0.0821918	-0.00896587	-0.0294169	-0.0126433	-0.100968	-0.0214782	-0.0351302	-0.00361598	-0.0242325	0.0282155	-0.0181767	0.0323871	-0.0127314	0.0382111	-0.00762744	0.0436229	-0.0043192	0.0485824	0.0014265	0.0533887	0.0089723	0.0575452	0.0175484	0.0595187	0.0246733	0.0602774	0.0299429	0.0589218	0.0321294	0.054242	0.0271983	0.0478873	0.0214985	0.0432086	0.0172468	0.0370058	0.0154778	0.0290022	0.0132439
P4_Przewalski_P65	P4	PRZ	-0.0289193	0.0362138	-0.0323903	0.024658	0.072654	-0.00344402	0.0823073	0.0204134	0.0851626	-0.0136044	-0.026409	-0.0198842	-0.101648	-0.0299147	-0.0341364	-0.0122014	-0.0236738	0.037505	-0.0179285	0.0408011	-0.0128385	0.0454345	-0.00792805	0.0494565	-0.00434904	0.0530379	0.000751	0.0566298	0.00691415	0.0595979	0.0133892	0.0607941	0.018662	0.0597497	0.0225033	0.0568749	0.0247906	0.0498698	0.0234359	0.0417878	0.0219728	0.0358275	0.0204543	0.0299096	0.017603	0.0244682	0.0117413
P4_Przewalski_S1779	P4	PRZ	-0.0304004	0.0266383	-0.0274932	0.0115711	0.0719668	0.00014	0.0795155	0.0199967	0.0846375	-0.0101533	-0.0229135	-0.0257563	-0.102612	-0.014791	-0.0381903	-0.0155432	-0.0261851	0.0277932	-0.0208362	0.0312989	-0.016305	0.0363951	-0.0121973	0.0413494	-0.00913756	0.0454904	-0.004048	0.0493706	0.00290206	0.0520653	0.0104553	0.0537024	0.0170443	0.0526799	0.0222322	0.0504779	0.0255064	0.0452649	0.023217	0.0386262	0.0203318	0.0334778	0.0172054	0.028162	0.0146533	0.0221466	0.00998689
M1_Quagga_1972-7	M1	QGA	-0.0403763	0.0106021	-0.00491159	-0.00115357	0.0671437	0.00568438	0.0792499	0.0336933	0.0903925	0.00107461	-0.0281094	0.010485	-0.103515	-0.0318638	-0.0462605	-0.0135821	-0.0300575	0.0182004	-0.0251061	0.0220085	-0.0234554	0.0208186	-0.0211323	0.0226904	-0.0178788	0.0264975	-0.0129022	0.0310515	-0.0074217	0.0371359	-0.00333764	0.0449609	0.00104706	0.0525655	0.00775793	0.0574366	0.0149328	0.0588029	0.0204335	0.0535548	0.022762	0.0461936	0.0234423	0.0388388	0.0223761	0.0304352	0.0218006
M1_Quagga_1972-9	M1	QGA	-0.0332912	0.00767408	-0.0053264	-0.00977102	0.0694006	0.010167	0.083797	0.0293995	0.0854535	0.00637766	-0.0298827	-0.000589	-0.105369	-0.0262298	-0.0440534	-0.0109079	-0.027097	0.0135161	-0.0248892	0.0225859	-0.0248188	0.0223254	-0.0234975	0.0249718	-0.0207567	0.0281201	-0.0169192	0.0314716	-0.0123644	0.0356697	-0.00811111	0.0407973	-0.00324279	0.04561	0.00336812	0.0490715	0.0107031	0.0504064	0.0161749	0.0478178	0.0175293	0.0430277	0.0167015	0.0376422	0.015563	0.0308546	0.0144397
M2_Quagga_1972-7	M2	QGA	-0.0388064	0.00796034	-0.00515924	0.00259936	0.0681298	0.0051481	0.0779688	0.0283936	0.0916737	0.00757761	-0.0262157	0.00255629	-0.101806	-0.0395016	-0.0510159	-0.021698	-0.0294501	0.0132187	-0.0254188	0.0164995	-0.0229063	0.0190622	-0.0202686	0.0237252	-0.0172515	0.029014	-0.0146055	0.0339286	-0.0101788	0.0387007	-0.00550747	0.0439003	-0.000639	0.0490709	0.00492755	0.0523531	0.0117489	0.0537842	0.0152649	0.0516488	0.0164838	0.0458414	0.0154651	0.039213	0.0139942	0.0326768	0.0138032
M2_Quagga_1972-9	M2	QGA	-0.0313313	0.0091925	-0.0118273	0.0024853	0.0669103	0.0107303	0.0814729	0.0278542	0.0830405	0.00797367	-0.0285941	0.00277177	-0.1062	-0.0344988	-0.0450751	-0.0157846	-0.0269976	0.0115264	-0.0260857	0.0153774	-0.0257506	0.0189281	-0.0242024	0.0241038	-0.0212351	0.0291183	-0.0173854	0.0328996	-0.0129461	0.037586	-0.00845923	0.0429811	-0.00424061	0.0486477	0.00135219	0.0517859	0.00815326	0.0541729	0.0120325	0.0520715	0.0146094	0.046333	0.0148361	0.0397993	0.0142227	0.0334538	0.0142327
P3_Quagga_1972-7	P3	QGA	-0.0306225	0.013511	-0.0167028	0.0215351	0.0825298	0.00764081	0.0823247	0.0238509	0.0931264	-0.0133462	-0.0226325	-0.0146051	-0.100447	-0.0292751	-0.0333044	-0.00304977	-0.0287201	0.0176326	-0.0281079	0.0249955	-0.0231521	0.0354993	-0.0166518	0.0426212	-0.0121638	0.0480764	-0.00586391	0.0526216	0.000346	0.0571485	0.00655359	0.0618387	0.0126827	0.0660179	0.0202175	0.0672649	0.0263354	0.0641625	0.0291958	0.0563063	0.0262268	0.0474608	0.0223338	0.0394894	0.0206254	0.0314158	0.0204509
P3_Quagga_1972-9	P3	QGA	-0.0372386	0.0260775	-0.0305425	0.019468	0.0765933	0.00198314	0.0842276	0.0207986	0.0866609	-0.00553045	-0.0254973	-0.0133433	-0.0981015	-0.0281402	-0.0430728	-0.00391002	-0.035021	0.0257949	-0.033148	0.0281643	-0.0303292	0.0355805	-0.025235	0.0413571	-0.0198285	0.0449736	-0.0124987	0.0486982	-0.00460951	0.0525223	0.00313268	0.0573123	0.0110683	0.0614533	0.0206799	0.0635436	0.028372	0.0615619	0.0320069	0.0557085	0.028777	0.048008	0.0239645	0.0403914	0.0214956	0.0328856	0.0198825
P4_Quagga_1972-7	P4	QGA	-0.0349397	0.0099683	-0.0199641	0.0136498	0.0803991	0.0162646	0.08076	0.0312695	0.0977533	-0.000579	-0.0278732	-0.00426809	-0.0927211	-0.0495327	-0.0431094	-0.0195749	-0.0322184	0.0163286	-0.0301877	0.0231611	-0.0268953	0.0286961	-0.0222046	0.0342311	-0.0174264	0.0397199	-0.0133632	0.0450005	-0.010088	0.0505752	-0.00782044	0.0564194	-0.00332004	0.0624855	0.00416035	0.0645837	0.0108008	0.0612433	0.0123471	0.0530509	0.0119533	0.0448448	0.0115016	0.0371237	0.0126676	0.0299841	0.0151856
P4_Quagga_1972-9	P4	QGA	-0.037074	0.018186	-0.0273428	0.0129761	0.0728667	0.013306	0.0842961	0.0311018	0.0884673	0.00754771	-0.0281036	-0.0101854	-0.0916176	-0.0422935	-0.0420978	-0.0124717	-0.0336126	0.0210464	-0.030789	0.0268778	-0.0289767	0.0336966	-0.0255037	0.039958	-0.0206256	0.0448361	-0.0152725	0.0483711	-0.0102993	0.0517897	-0.00616566	0.055313	-5.4e-06	0.0596033	0.00858808	0.0616684	0.0156644	0.0596029	0.0172329	0.0535301	0.0166212	0.0471278	0.0155123	0.0408093	0.0151925	0.0347283	0.0158313
M1_Zebra_1977-67	M1	ZBR	-0.0313061	0.0204494	-0.0166674	0.000989	0.0573534	0.00238535	0.0878044	0.0202423	0.0811012	0.00159104	-0.0306844	-0.00708941	-0.0980492	-0.0170516	-0.0403835	-0.000988	-0.029224	0.0232517	-0.0265738	0.028349	-0.021873	0.03356	-0.0157099	0.0375822	-0.00893327	0.0409268	-0.00188987	0.0422428	0.0042448	0.0448451	0.00868627	0.0482339	0.016015	0.0513702	0.0248806	0.0510784	0.0265442	0.0456894	0.0244017	0.0402408	0.0208053	0.0337168	0.0176724	0.026677	0.015232	0.0196607	0.0134701
M1_Zebra_1933-562	M1	ZBR	-0.0358702	0.0269904	-0.0308647	0.0192671	0.0697593	-0.00191013	0.0950311	0.0160668	0.0846379	-0.000563	-0.0315766	-0.00788783	-0.0985842	-0.017873	-0.0420054	-4.1e-05	-0.032085	0.029091	-0.0277349	0.0329267	-0.0221154	0.037391	-0.0154595	0.0411349	-0.00826159	0.0443978	-0.00150733	0.0472442	0.00473549	0.0495694	0.0098657	0.0506182	0.0181985	0.0513709	0.028263	0.0498497	0.0303626	0.0440055	0.0277882	0.0380849	0.0250941	0.0304373	0.0234248	0.0216896	0.0206847	0.0139071	0.0176456
M2_Zebra_1977-67	M2	ZBR	-0.0387597	0.019889	-0.011517	0.00834864	0.0661221	0.00400777	0.087198	0.0319493	0.0749573	0.0196764	-0.0288842	0.0147906	-0.100659	-0.0407802	-0.0475725	-0.0148445	-0.032478	0.0240739	-0.027777	0.0272003	-0.0232493	0.0311129	-0.0187423	0.0346437	-0.0141315	0.0387926	-0.00880002	0.0418365	-0.00311586	0.0444088	0.00201753	0.0473831	0.00700861	0.0505854	0.0128327	0.0528977	0.0193775	0.0510656	0.019609	0.0459626	0.0193253	0.0405437	0.0195113	0.0348631	0.0192103	0.0288512	0.0176073
M2_Zebra_1933-562	M2	ZBR	-0.0344588	0.0189645	-0.0187388	0.013166	0.0692108	0.00243143	0.0890579	0.028551	0.0796232	0.013731	-0.0303241	0.00991381	-0.102886	-0.0336459	-0.0444357	-0.00946465	-0.0300407	0.0221405	-0.027675	0.0258007	-0.0250704	0.030372	-0.0223154	0.034835	-0.0182734	0.0391193	-0.0129098	0.0420585	-0.00661478	0.0443298	-0.000116	0.0460397	0.00639652	0.0479823	0.0133557	0.0497444	0.0200749	0.0479973	0.0197128	0.0421635	0.0184999	0.0356441	0.0181514	0.0287543	0.0184115	0.0218818	0.016754
P3_Zebra_1977-67	P3	ZBR	-0.0303983	0.0238069	-0.0199888	0.0166839	0.0664024	-0.00109235	0.0824932	0.0238122	0.0808343	-0.00222682	-0.0275503	-0.0156838	-0.0936347	-0.0259627	-0.041716	-0.00921449	-0.0266307	0.0275635	-0.0243981	0.0340725	-0.0208106	0.0418578	-0.0163047	0.0489736	-0.0103077	0.0537433	-0.00320535	0.0549409	0.00323926	0.0556342	0.00909357	0.0586116	0.0159414	0.0616968	0.0220659	0.0631688	0.0270694	0.0601351	0.0266007	0.054643	0.025451	0.0490801	0.023969	0.0423018	0.022115	0.0340903	0.0209263
P3_Zebra_1933-562	P3	ZBR	-0.0375576	0.0272287	-0.0251468	0.0232687	0.0713243	0.000196	0.0771045	0.0171546	0.0812165	-0.00424973	-0.0228587	-0.0175402	-0.0973296	-0.0293052	-0.0368615	-0.00486825	-0.0311352	0.0310538	-0.0259465	0.0360867	-0.0200536	0.0436086	-0.0130243	0.0514045	-0.00457289	0.0574136	0.00356975	0.0608372	0.0107019	0.0623257	0.0179057	0.0624011	0.0257883	0.0623103	0.0325377	0.0604227	0.0379343	0.0560678	0.0375884	0.0507752	0.0342459	0.04625	0.0302883	0.0403531	0.0271376	0.0320358	0.0241277
P4_Zebra_1977-67	P4	ZBR	-0.0313817	0.0260155	-0.0307521	0.0145783	0.0620186	-0.00364603	0.0912575	0.013163	0.0826561	-0.0135106	-0.0295112	-0.00862854	-0.100707	-0.0244378	-0.0415781	-0.00289364	-0.0288651	0.0290284	-0.0261245	0.0341908	-0.0226168	0.0411052	-0.016007	0.0464955	-0.00745055	0.0505697	0.00197182	0.0531396	0.0108871	0.0554182	0.0186321	0.0571808	0.025031	0.0584941	0.0310822	0.0564588	0.0317995	0.0488731	0.0291465	0.0430918	0.0282519	0.0384751	0.0268333	0.0331202	0.0243663	0.0272116	0.0188446
P4_Zebra_1933-562	P4	ZBR	-0.0331852	0.0325164	-0.0241117	0.0251139	0.0710638	-0.00549817	0.0822175	0.010444	0.0832168	-0.00406567	-0.0289449	-0.00863852	-0.0979089	-0.0229449	-0.038331	-0.000606	-0.0298108	0.0334104	-0.0264322	0.0351425	-0.0226374	0.0387753	-0.0170502	0.0438691	-0.00916283	0.0493487	0.000464	0.053903	0.0108139	0.0557358	0.0202575	0.0559357	0.0279707	0.0552599	0.0351898	0.0531766	0.0377126	0.0458596	0.0345596	0.0385631	0.0308958	0.032694	0.0274361	0.0249776	0.0241263	0.0167131	0.0182209
M1_Grevy_1931-392	M1	GRV	-0.03756	0.0143415	-0.00575175	-0.00671157	0.0673446	-0.000668	0.0916056	0.0233544	0.0854	-0.00163707	-0.0350663	0.00694222	-0.0992026	-0.0191715	-0.0496162	-0.00580212	-0.0331277	0.0162789	-0.0299751	0.0183274	-0.0295122	0.0185283	-0.0296472	0.0201447	-0.0283989	0.0233518	-0.02264	0.0270814	-0.012269	0.0312192	-0.00462156	0.0372638	0.00145594	0.0450339	0.00872419	0.0473239	0.0146294	0.0458462	0.0183954	0.0434424	0.0203767	0.0406253	0.021797	0.0352908	0.022925	0.0283407	0.0231793
M1_Grevy_2000-360	M1	GRV	-0.0341561	0.0164359	-0.00764513	0.000723	0.0711458	0.00108886	0.0871253	0.0241427	0.0907292	-1.82e-05	-0.0318805	0.00985592	-0.107643	-0.0263626	-0.0468896	-0.015966	-0.0315572	0.0174343	-0.0275217	0.017064	-0.0248184	0.0170997	-0.0264212	0.0186136	-0.0261943	0.0214576	-0.0212167	0.0266552	-0.0108449	0.0324259	-0.00223542	0.0380769	0.00514869	0.0452764	0.0128619	0.0482136	0.0174156	0.0485477	0.0187418	0.0455054	0.019266	0.0420674	0.019057	0.035822	0.0195917	0.027901	0.0206795
M1_Grevy_LG5237	M1	GRV	-0.0478138	0.0243942	-0.00847082	0.00634642	0.074186	-0.00559352	0.0850837	0.0200967	0.0914916	-0.00421345	-0.0340022	0.0258232	-0.100644	-0.0246287	-0.0554137	-0.00997863	-0.0393578	0.0342073	-0.0271981	0.0359659	-0.021077	0.0309036	-0.0225609	0.0325611	-0.0233755	0.0361025	-0.0200741	0.0409268	-0.0126097	0.0454189	-0.00592076	0.0477544	-0.000785	0.0510633	0.00555668	0.0510018	0.011014	0.0478407	0.0150386	0.04429	0.0183839	0.041873	0.0212645	0.037338	0.0233283	0.0309443	0.024693
M2_Grevy_1931-392	M2	GRV	-0.0358957	0.0115585	-0.0126982	-0.00178215	0.0694467	0.00309885	0.087137	0.0284711	0.0835765	0.00493671	-0.0329826	0.00505232	-0.103495	-0.0284214	-0.0524775	-0.0174405	-0.0300512	0.0161957	-0.0282187	0.0181788	-0.0269576	0.0196067	-0.0258959	0.0213141	-0.0231806	0.0242035	-0.0182381	0.0282051	-0.011717	0.0329534	-0.00496593	0.0371312	0.00281387	0.0402177	0.0103142	0.0423881	0.0165497	0.0419212	0.019296	0.039717	0.0206218	0.0360083	0.0210972	0.0308565	0.0209665	0.0255587	0.0194665
M2_Grevy_2000-360	M2	GRV	-0.0292396	0.0107564	-0.0150798	0.00394901	0.0721941	0.00498546	0.0884154	0.0244139	0.0911227	0.00332903	-0.033998	0.00562863	-0.105076	-0.0342231	-0.0484105	-0.0180372	-0.0243803	0.0124357	-0.0239274	0.0144789	-0.023923	0.0163135	-0.0233588	0.0179612	-0.0226736	0.0226082	-0.0203828	0.0294657	-0.0154683	0.0363667	-0.00905106	0.0416547	-0.00186125	0.0463423	0.0046587	0.050452	0.0102387	0.0492461	0.0129295	0.0453316	0.0154845	0.0399894	0.0171701	0.0332096	0.0182089	0.026606	0.0170619
M2_Grevy_LG5237	M2	GRV	-0.0420494	0.0209954	-0.00622969	0.00238155	0.0535454	0.000887	0.0892196	0.0248754	0.0909965	0.0010105	-0.026742	0.0176272	-0.101587	-0.037134	-0.0487834	-0.0165179	-0.0342516	0.0279333	-0.0307076	0.0280397	-0.0282937	0.0278622	-0.0254252	0.0270448	-0.0223407	0.0285682	-0.0175748	0.0317778	-0.0113161	0.0355484	-0.00646562	0.0405025	8.76e-06	0.0431781	0.00628384	0.0450666	0.0123524	0.0434191	0.0157745	0.0400702	0.018904	0.0355995	0.0210092	0.0296992	0.0227054	0.0241458	0.020593
P3_Grevy_1931-392	P3	GRV	-0.038585	0.0201548	-0.0324199	0.00984412	0.0806504	0.00753172	0.0838705	0.0240258	0.0889998	-0.0043646	-0.0279099	-0.0138653	-0.0934314	-0.0280979	-0.0456158	-0.00752334	-0.0347806	0.0237875	-0.0313164	0.0280575	-0.0269298	0.0328816	-0.0220663	0.0366425	-0.0168597	0.039968	-0.0118752	0.0424619	-0.00565577	0.0447034	0.000381	0.0470888	0.0072366	0.0493098	0.0142141	0.0478539	0.0167762	0.0439666	0.0176196	0.039253	0.0180028	0.0344489	0.0177179	0.0282399	0.015958	0.0204212	0.0127673
P3_grevy_2000-360	P3	GRV	-0.0339322	0.0209529	-0.027925	0.0179899	0.0898876	0.0104508	0.0783305	0.0249945	0.0994476	-0.00863198	-0.0273887	-0.00790093	-0.0987428	-0.0331617	-0.0368607	-0.00518666	-0.0293548	0.0239187	-0.0249479	0.0278289	-0.0206095	0.0333079	-0.0161151	0.0378884	-0.0100582	0.0399341	-0.00508954	0.0431648	0.000943	0.0470088	0.00700541	0.0503969	0.0135722	0.0532147	0.0192077	0.0494099	0.0202003	0.0428702	0.0207214	0.0358582	0.0213901	0.0293531	0.0198594	0.0228628	0.0167354	0.0161851	0.0118015
P3_Grevy_LG5237	P3	GRV	-0.0381653	0.0186572	-0.0293176	0.0153648	0.0698626	0.00208428	0.0829418	0.0247353	0.0976324	-0.00623573	-0.0309224	-0.00888343	-0.0942737	-0.0384039	-0.0425782	-0.00589873	-0.0356412	0.024559	-0.0313126	0.0303466	-0.0262309	0.0367399	-0.0199335	0.0408161	-0.0133228	0.0442427	-0.00727581	0.0465283	-0.000923	0.0500475	0.0048296	0.0537199	0.0114203	0.0566003	0.0176238	0.0542494	0.0194241	0.0489577	0.0200421	0.0426361	0.0220379	0.0365562	0.0233658	0.0296018	0.0204686	0.0220517	0.0161322
P4_Grevy_1931-392	P4	GRV	-0.0370586	0.0217933	-0.0315624	0.0128228	0.072545	2.86e-05	0.0872206	0.0150293	0.0840062	-0.00705099	-0.0294852	-0.00633542	-0.0963182	-0.0233622	-0.0446085	-0.00253077	-0.0347059	0.0238497	-0.0318902	0.0281869	-0.0274276	0.0339268	-0.0215105	0.0402243	-0.013389	0.0452555	-0.0048592	0.0488371	0.0031921	0.051823	0.010169	0.0530566	0.0165362	0.0522165	0.0205886	0.0494541	0.0228468	0.0440553	0.0228695	0.0387376	0.0223927	0.032255	0.0207573	0.0251642	0.0175576	0.0187415	0.0137569
P4_Grevy_2000-360	P4	GRV	-0.0296787	0.0211953	-0.0317703	0.0134054	0.0904679	0.00507794	0.0869215	0.0221626	0.0970364	-0.0136179	-0.0282882	-0.0061001	-0.0994005	-0.0300162	-0.0379144	-0.00422118	-0.0256312	0.0214021	-0.0228699	0.0249438	-0.0195987	0.0305688	-0.0141982	0.0362494	-0.0063966	0.0410903	0.00131874	0.0464401	0.00831854	0.0522941	0.0141302	0.0550116	0.0190669	0.0546612	0.021609	0.0510425	0.0223451	0.0427344	0.0214685	0.0352376	0.0207547	0.0266702	0.01943	0.0183606	0.0146246	0.012543	0.0098061
P4_Grevy_LG5237	P4	GRV	-0.0411944	0.0251152	-0.0336785	0.0180897	0.0776167	0.00157044	0.0843339	0.0178282	0.0941623	-0.0138742	-0.0359216	-0.000928	-0.0887815	-0.0318762	-0.0489651	-0.00282757	-0.039047	0.0289184	-0.0351397	0.032748	-0.0299647	0.0369428	-0.0234288	0.0407176	-0.0160806	0.0447175	-0.00909666	0.048518	-0.00248369	0.0516717	0.00422911	0.0511436	0.0107499	0.0494288	0.0148566	0.047456	0.0163351	0.0421377	0.0180869	0.037799	0.0174264	0.0325176	0.0163495	0.0262697	0.0149659	0.0204318	0.0124105
M1_Hemippe_HS5	M1	HMP	-0.0299402	0.0452019	-0.0140474	0.00802423	0.055197	0.00605957	0.0747659	0.0237982	0.0782419	0.000736	-0.0229847	-0.014943	-0.102843	-0.0414469	-0.0353779	0.000945	-0.0271127	0.0480017	-0.0242935	0.0520975	-0.0191537	0.0537594	-0.0145896	0.0569167	-0.0110357	0.0609334	-0.00612513	0.0649996	-0.00160031	0.068217	0.00194615	0.06974	0.0055442	0.0683384	0.00986193	0.0651777	0.0157129	0.0610565	0.0170133	0.0548741	0.0191298	0.0473509	0.0199809	0.0393154	0.0178952	0.0324647	0.0157407
M1_Hemippe_A65	M1	HMP	-0.0334212	0.0283483	-0.0134585	0.0126805	0.0587169	0.0014368	0.0801423	0.0272293	0.0802406	0.00733251	-0.0283248	0.00348139	-0.0986074	-0.0341536	-0.0423865	-0.00237048	-0.0273828	0.0323827	-0.0217233	0.035874	-0.015788	0.0399511	-0.0098482	0.0435695	-0.00430456	0.046426	0.00184367	0.0504686	0.00784681	0.0529767	0.0120299	0.0550934	0.0152916	0.0550353	0.0188407	0.0530579	0.0228681	0.0507145	0.0221083	0.045708	0.0220607	0.0392592	0.0220951	0.0322759	0.0216585	0.0264285	0.0193996
M1_Hemippe_A65	M1	HMP	-0.035331	0.0262873	-0.0210434	0.0117483	0.0606196	0.00717303	0.0816355	0.0304609	0.0810615	0.00937139	-0.0285224	0.00410853	-0.0982048	-0.0354765	-0.0421093	0.00194165	-0.0297344	0.0284447	-0.0249986	0.0320698	-0.0195342	0.0361209	-0.0136009	0.0399396	-0.00809825	0.0435304	-0.00157088	0.0477359	0.0038879	0.0515047	0.0080843	0.0535858	0.0118175	0.053275	0.0156427	0.0523566	0.0194898	0.0486509	0.0212269	0.0443964	0.0225384	0.0390708	0.0226135	0.0331069	0.0213436	0.0275268	0.0186541
M2_Hemippe_HS1	M2	HMP	-0.0315593	0.0305486	-0.0220993	0.0177513	0.0557679	-0.00259504	0.0893225	0.0175443	0.0842355	-0.00107718	-0.0253158	-0.00440768	-0.1062	-0.0118531	-0.0383604	0.000795	-0.0312489	0.0312407	-0.0298833	0.0322654	-0.0265484	0.0355544	-0.0196732	0.0401644	-0.0105059	0.0433865	-0.00147578	0.0478382	0.00668626	0.049329	0.0122497	0.049938	0.0181689	0.0483258	0.02341	0.0440051	0.026858	0.037515	0.0279671	0.0302848	0.0274296	0.026077	0.0257071	0.0239351	0.0231215	0.0223736	0.0184969
M2_Hemippe_HS5	M2	HMP	-0.0234186	0.038715	-0.0159942	0.0125969	0.0615767	-0.00533279	0.0852641	0.0205674	0.0902383	-0.0145189	-0.0230219	-0.0107278	-0.102857	-0.0274487	-0.0389509	-0.00238363	-0.0240939	0.0397548	-0.0254423	0.0429113	-0.0246722	0.0475472	-0.0197071	0.0518649	-0.0125054	0.0561567	-0.00386066	0.0590632	0.00393487	0.0588212	0.00911695	0.0566838	0.0150192	0.0560652	0.0192017	0.0508864	0.0233301	0.0444591	0.0245726	0.0357153	0.0235943	0.0293633	0.0190623	0.0250007	0.0168348	0.0206021	0.0130964
M2_Hemippe_HS2	M2	HMP	-0.0235976	0.0398279	-0.0200596	0.00915657	0.0619718	-0.00310077	0.0825026	0.0257907	0.0768265	-0.00364593	-0.027165	-0.00820941	-0.102364	-0.0369511	-0.0392224	-0.00776846	-0.0229848	0.0407311	-0.0215613	0.042679	-0.0169098	0.0452514	-0.0101901	0.0503381	-0.00264167	0.0545094	0.00507719	0.0573749	0.0116939	0.0569888	0.0161547	0.0559311	0.0206272	0.0535318	0.0248834	0.0502752	0.0265507	0.0451033	0.0262937	0.0382754	0.0242423	0.0330802	0.022666	0.0286571	0.021111	0.025062	0.0173986
M2_Hemippe_A65	M2	HMP	-0.0248367	0.0356146	-0.0217709	0.00940962	0.0602799	-0.00407001	0.0791347	0.0200744	0.0771516	-0.00440441	-0.0265225	-0.00613793	-0.0995994	-0.0343066	-0.049708	-0.0144992	-0.023358	0.0346109	-0.0207048	0.0341856	-0.0175285	0.0379523	-0.0112828	0.0433622	-0.00353646	0.0481855	0.00459447	0.052504	0.0110547	0.0548107	0.0151782	0.0556697	0.0194293	0.0544376	0.0233714	0.0508743	0.0257727	0.0452976	0.0257959	0.0376681	0.0251144	0.0318089	0.0231003	0.0272411	0.0219559	0.023212	0.0174042
P3_Hemippe_HS1	P3	HMP	-0.0353653	0.0329573	-0.0153517	0.0123724	0.0533732	0.0102171	0.0784237	0.0267029	0.0841647	0.00637951	-0.0243033	-0.0202219	-0.0999817	-0.0326508	-0.0409755	-0.013061	-0.0293966	0.0359058	-0.0247245	0.040893	-0.019033	0.0446439	-0.0139145	0.045778	-0.00735396	0.0485251	0.000123	0.0519197	0.00691704	0.0542204	0.0109178	0.0582009	0.0146902	0.062155	0.0191544	0.0643184	0.0224988	0.0602296	0.0244334	0.0530149	0.0243512	0.0456658	0.0233759	0.0361885	0.0220517	0.0273527	0.0189997
P3_Hemippe_A65	P3	HMP	-0.0319782	0.0311837	-0.0172404	0.00905314	0.0741729	0.00261124	0.0777017	0.0393132	0.08248	-0.0127014	-0.0249464	-0.0177322	-0.0937026	-0.0378545	-0.0338427	-0.00787369	-0.0270796	0.034112	-0.0226387	0.0387279	-0.0183302	0.0433171	-0.0153144	0.0466164	-0.0119271	0.0509717	-0.00761871	0.0552478	-0.00287835	0.0577388	0.00033	0.060575	0.00401131	0.0626269	0.00902495	0.0631911	0.0132908	0.0609892	0.0146576	0.0565222	0.015159	0.0520976	0.0152104	0.0464057	0.0133714	0.0406893	0.00902182
P3_Hemippe_A65	P3	HMP	-0.0346616	0.0322565	-0.0213365	0.0116154	0.0768153	0.00641318	0.0782766	0.0345398	0.082915	-0.00925455	-0.0257487	-0.0160863	-0.0922699	-0.0389004	-0.0326933	-0.0056188	-0.0295626	0.0354847	-0.025499	0.0400791	-0.0214811	0.0447008	-0.0186268	0.048064	-0.0143895	0.0517161	-0.00940478	0.0557958	-0.00481316	0.0591914	-0.0012488	0.0621996	0.00254652	0.0647629	0.00784054	0.0650369	0.0134635	0.0621394	0.0155481	0.0562069	0.0159637	0.0499453	0.0160754	0.0416292	0.0160723	0.0334462	0.0127953
P4_Hemippe_HS1	P4	HMP	-0.0275121	0.0293526	-0.0164758	0.00383503	0.0518994	0.00374678	0.079445	0.017481	0.0809875	-0.00354875	-0.024728	-0.0109797	-0.0986632	-0.0278009	-0.0308717	-0.00133407	-0.0236071	0.0318867	-0.0202022	0.0344402	-0.016996	0.0376185	-0.0125527	0.0423225	-0.00669299	0.0462277	0.000365	0.0495089	0.0099651	0.0542334	0.0174016	0.0560009	0.0244438	0.055087	0.0286534	0.0538169	0.0296543	0.0500124	0.0296838	0.0448001	0.0298147	0.0396896	0.0282194	0.0336241	0.0276962	0.0272554	0.0246984
P4_Hemippe_HS5	P4	HMP	-0.0254937	0.0440547	-0.018543	0.00818501	0.0617556	-0.00341779	0.0764319	0.0136547	0.0756722	-0.0121466	-0.0224134	-0.0191668	-0.0973885	-0.0361568	-0.0304636	0.000127	-0.0220884	0.0490003	-0.0188326	0.0529164	-0.0147748	0.0559432	-0.0103385	0.0612067	-0.00545006	0.0653227	0.000379	0.0677356	0.00793504	0.0712266	0.0142864	0.0700881	0.0211095	0.0660073	0.0258537	0.0612985	0.028315	0.0540095	0.0302354	0.0458245	0.0288203	0.038657	0.0283995	0.0305616	0.0248203	0.0240331	0.0218964
P4_Hemippe_A65	P4	HMP	-0.0259255	0.034149	-0.0203943	0.0208476	0.0649056	-0.00607034	0.0741592	0.0281651	0.0890451	-0.0159391	-0.0283625	-0.0271329	-0.0936261	-0.0392173	-0.0360718	-0.0193635	-0.0230368	0.0378031	-0.0218382	0.0415926	-0.0210618	0.0456439	-0.0198153	0.0513212	-0.017325	0.0565181	-0.0139977	0.0612678	-0.00785931	0.0657965	-0.00173697	0.0669684	0.00491278	0.0663484	0.00942627	0.0628826	0.0129945	0.0580275	0.0154523	0.0521825	0.0171941	0.0475534	0.0178353	0.042301	0.0178501	0.0374332	0.0157199
P4_Hemippe_A65	P4	HMP	-0.0248723	0.0341492	-0.0210002	0.0217138	0.0660768	-0.0021826	0.0767159	0.0304847	0.0883879	-0.0178236	-0.0265426	-0.0229569	-0.090264	-0.0425882	-0.0399635	-0.0215216	-0.0218718	0.0376369	-0.0197595	0.0410853	-0.0185533	0.0451104	-0.0168042	0.0510429	-0.0147408	0.0570345	-0.0114997	0.0623237	-0.00578837	0.0680606	-0.000189	0.06952	0.00609215	0.0671541	0.0111084	0.063474	0.0150399	0.0582167	0.0181463	0.0521305	0.020025	0.0471325	0.021156	0.0415097	0.0217839	0.0362605	0.0192202
M1_Khur_HI15	M1	KHR	-0.0333756	0.01987	-0.0240178	0.0162581	0.061023	0.00773806	0.082989	0.0310747	0.0836072	-0.000937	-0.024973	-0.0168427	-0.0960823	-0.0316989	-0.0358502	-0.00508858	-0.0310651	0.0240988	-0.0285783	0.0299601	-0.0238858	0.036616	-0.0181766	0.0434532	-0.0107024	0.048792	-0.00216042	0.0535789	0.00638211	0.0565188	0.0153484	0.0586106	0.0242894	0.0594711	0.0319121	0.0576571	0.036068	0.0517861	0.0356914	0.0431514	0.0336059	0.0340493	0.0305071	0.0253274	0.0268852	0.0166873	0.021328
M1_Khur_HI2	M1	KHR	-0.0334664	0.0200067	-0.0233141	0.0073564	0.0643003	0.00917954	0.086058	0.0355961	0.0840769	-0.000774	-0.0284529	-0.0132681	-0.0967754	-0.0206745	-0.0381344	-0.00673985	-0.0294332	0.0233434	-0.0251328	0.0277455	-0.0199855	0.0325745	-0.01421	0.0366837	-0.00688316	0.0383386	-4.18e-05	0.0419361	0.00592384	0.0455494	0.0111321	0.0500388	0.0164292	0.0534036	0.0215512	0.0518996	0.0249421	0.0453699	0.0262782	0.0371589	0.0273542	0.0293682	0.02833	0.0224691	0.0263341	0.0163302	0.0225943
M1_Khur_HI3	M1	KHR	-0.0309576	0.0170365	-0.0251238	-0.00246337	0.066135	0.00928401	0.0845026	0.0330551	0.0888107	0.0030361	-0.0269548	-0.01674	-0.102097	-0.020301	-0.0368605	-0.00190528	-0.028706	0.0190695	-0.0264613	0.0222663	-0.0238229	0.0267927	-0.0198217	0.0310276	-0.0142723	0.0347572	-0.00786406	0.0386166	-0.00116268	0.0412267	0.00571568	0.0446324	0.012402	0.0487317	0.0182508	0.0493672	0.0210197	0.0450837	0.0220054	0.038785	0.0224172	0.0324679	0.0230208	0.0263572	0.0223783	0.0199278	0.0190041
M1_Khur_HI4	M1	KHR	-0.031291	0.0150873	-0.0150049	0.00313996	0.0563054	0.00859405	0.0899103	0.0341637	0.0765871	0.00270232	-0.0297737	-0.00781634	-0.100322	-0.0228368	-0.0426839	-0.00353177	-0.0266819	0.0183618	-0.0235865	0.0244531	-0.0193885	0.0318056	-0.0149362	0.0390434	-0.0087278	0.0445909	-0.0025551	0.0501623	0.00275416	0.0548696	0.00992117	0.0569205	0.0176014	0.05833	0.024754	0.0565733	0.0291306	0.0500832	0.0310348	0.0432631	0.0322747	0.0376189	0.0320646	0.0326015	0.0298555	0.0274156	0.0261039
M1_Khur_HI6	M1	KHR	-0.0325386	0.0196182	-0.0263957	0.00629497	0.0677117	0.00743418	0.0874138	0.0343035	0.079961	0.000808	-0.026015	-0.0167032	-0.104003	-0.0202979	-0.038906	-0.00113464	-0.0270753	0.0210077	-0.0215085	0.0242911	-0.0162478	0.0303358	-0.0105881	0.0367742	-0.00359545	0.041933	0.00424498	0.0462155	0.0104112	0.0511343	0.0173077	0.0544507	0.0242372	0.0564281	0.030168	0.0546567	0.0333459	0.0480806	0.0346998	0.040295	0.033747	0.0329605	0.0317739	0.0263951	0.0286509	0.0201489	0.0253659
M1_Khur_HI7	M1	KHR	-0.0304257	0.0251692	-0.022665	0.00572868	0.0574265	0.00938522	0.0913651	0.0389895	0.0793825	0.00121763	-0.0279023	-0.0240809	-0.0991448	-0.0188831	-0.039908	-0.00402255	-0.0268256	0.027745	-0.0233099	0.0318178	-0.0182188	0.0359702	-0.013175	0.0408304	-0.00748614	0.0450859	-0.000926	0.0486424	0.00545433	0.0513156	0.0121456	0.0537659	0.0193132	0.0545724	0.0259557	0.0525947	0.0297076	0.0472552	0.0296249	0.0404719	0.0282125	0.033831	0.0268816	0.0275602	0.0257405	0.0212456	0.0216933
M1_Khur_HI8	M1	KHR	-0.0334841	0.0236753	-0.0213907	0.00954797	0.0658581	0.0077484	0.0856748	0.029315	0.0817548	-7.33e-05	-0.0214171	-0.0118869	-0.101346	-0.0221762	-0.0355266	-0.00254331	-0.0309289	0.0270169	-0.0274447	0.031469	-0.0228495	0.0363896	-0.0168795	0.0401753	-0.0103855	0.0443183	-0.00343939	0.0484979	0.00338796	0.0512789	0.00994544	0.0548306	0.0165139	0.0576803	0.0226389	0.0561558	0.0262573	0.050599	0.0258227	0.0430342	0.0267991	0.0354385	0.0262369	0.0282817	0.025591	0.0218322	0.0233235
M1_Khur_HI12	M1	KHR	-0.0326161	0.0128686	-0.0157272	-0.00100807	0.0626787	0.00121937	0.0754607	0.0364233	0.0892768	0.0041368	-0.0304239	-0.0154923	-0.0978811	-0.023361	-0.0380705	-0.00892587	-0.0293277	0.0157656	-0.0259474	0.0211529	-0.0222147	0.0282648	-0.0171463	0.0348154	-0.0113924	0.0405643	-0.00399801	0.0447971	0.00278569	0.0488329	0.00966868	0.0529243	0.0165949	0.0560438	0.0226242	0.0547858	0.025608	0.048175	0.02491	0.0399159	0.0228472	0.0321028	0.0226041	0.0247909	0.022738	0.0175768	0.0214611
M2_Khur_HI15	M2	KHR	-0.0366469	0.0244656	-0.0264762	0.0219258	0.0745272	0.0021137	0.0877567	0.0161532	0.0894378	-0.00478962	-0.0234834	-0.0178383	-0.0998286	-0.0396321	-0.0348469	-0.0129484	-0.0322691	0.0287188	-0.0277862	0.0332013	-0.0215716	0.0384771	-0.0144751	0.0433547	-0.00695681	0.0471758	0.000804	0.0496159	0.00891488	0.051596	0.0175448	0.0529519	0.0244078	0.0528299	0.0296073	0.0508276	0.0319501	0.0452355	0.0312755	0.0377506	0.0274884	0.0306109	0.0233883	0.022596	0.0183259	0.0172916	0.0124238
M2_Khur_HI2	M2	KHR	-0.025972	0.021883	-0.0264866	0.00794882	0.0631569	0.00705195	0.092574	0.0234134	0.0863149	-0.00387697	-0.0305617	-0.00770344	-0.103109	-0.0293384	-0.0387745	-0.00474238	-0.0211838	0.0257656	-0.0166435	0.0311326	-0.0112357	0.0368293	-0.00484774	0.040448	0.0020527	0.042461	0.00836155	0.0451417	0.0146346	0.0479534	0.0213103	0.0504654	0.0261673	0.0521916	0.0297913	0.0499258	0.0315969	0.0436702	0.0314498	0.0356558	0.029239	0.0287494	0.0266349	0.0210503	0.0225209	0.0155618	0.0158093
M2_Khur_HI3	M2	KHR	-0.0309134	0.0175688	-0.0307176	0.0100103	0.0692636	0.00383081	0.0821756	0.0260297	0.0884864	0.00191771	-0.0283294	-0.019395	-0.101556	-0.0150621	-0.0438516	-0.0076105	-0.0257661	0.021598	-0.0213044	0.0261118	-0.0168586	0.0315371	-0.0116665	0.0359926	-0.00655084	0.0399365	-0.000853	0.0421419	0.00521273	0.0440937	0.0114028	0.0468915	0.0166663	0.0480702	0.02096	0.0472044	0.0230185	0.0428536	0.0236761	0.036071	0.0242136	0.0292414	0.0222239	0.0216579	0.0191667	0.015732	0.0134903
M2_Khur_HI6	M2	KHR	-0.0275892	0.0260212	-0.0273029	0.0163964	0.0616697	0.00335987	0.0886702	0.0201185	0.0803788	-0.00486856	-0.033917	-0.00778486	-0.099904	-0.024782	-0.0443295	-0.00427035	-0.0197994	0.0291659	-0.0133658	0.0336148	-0.00861849	0.0403688	-0.00357691	0.0452528	0.00238186	0.0475283	0.00840716	0.0486612	0.0142259	0.0507642	0.0206839	0.0513912	0.0261779	0.0513263	0.0305961	0.048994	0.0330632	0.0429495	0.0337506	0.0345623	0.0348727	0.0265641	0.0335476	0.0178683	0.028692	0.0118095	0.020852
M2_Khur_HI8	M2	KHR	-0.0332521	0.0244885	-0.0289414	0.0155724	0.0659724	0.00872132	0.0827317	0.02428	0.0838267	-0.00140562	-0.0244761	-0.0104192	-0.102431	-0.0238713	-0.0358624	-0.00427633	-0.0278158	0.0274741	-0.0247563	0.0326143	-0.0205892	0.0381862	-0.0144091	0.0417153	-0.00836945	0.0451326	-0.00378887	0.0491063	0.00246504	0.0485765	0.0101515	0.0478478	0.0166733	0.0455421	0.0226317	0.0435765	0.0261027	0.0396617	0.0255573	0.0334782	0.0248787	0.0270822	0.0224021	0.0202792	0.0194643	0.0152966	0.0132517
M2_Khur_HI12	M2	KHR	-0.0324441	0.0182087	-0.0273636	0.0100627	0.0724602	-0.000515	0.0844193	0.022741	0.0906905	-0.00678273	-0.0286274	-0.0113852	-0.0991434	-0.0290985	-0.0378203	-0.00413983	-0.0281439	0.0225442	-0.0242	0.0285032	-0.0194279	0.0353305	-0.0144814	0.0411692	-0.00937272	0.0457783	-0.0035086	0.0485981	0.00288787	0.0507805	0.0100223	0.0523945	0.0160723	0.0528166	0.0212306	0.0511831	0.0244592	0.0457961	0.0249828	0.0377534	0.0247996	0.0300456	0.0234281	0.0218605	0.0204398	0.0161742	0.0136407
P3_Khur_HI15	P3	KHR	-0.0264188	0.0308648	-0.0197281	0.0235509	0.0738113	-0.00297421	0.0863783	0.0201112	0.0855161	-0.0126273	-0.0245032	-0.0211259	-0.0931348	-0.0370371	-0.0305822	-0.00713611	-0.0261873	0.0352826	-0.0234422	0.0410942	-0.0177931	0.0475536	-0.00960968	0.0529788	-0.000245	0.0579497	0.00923298	0.062269	0.0182609	0.06498	0.0266245	0.0653774	0.0338456	0.0628832	0.0412317	0.0594466	0.0455773	0.0550034	0.0459728	0.049153	0.0419388	0.0419594	0.0345047	0.0350652	0.0267065	0.0276802	0.0197536
P3_Khur_HI2	P3	KHR	-0.0304686	0.0281898	-0.0236073	0.0212294	0.0804962	0.00490261	0.084098	0.0401444	0.0853072	-0.010919	-0.0296298	-0.0232171	-0.0936586	-0.0226585	-0.0373789	-0.00779107	-0.0277544	0.0310219	-0.0237294	0.0348956	-0.0181882	0.0395542	-0.0114562	0.0439623	-0.00375319	0.0473766	0.0035538	0.0512504	0.0110215	0.0529057	0.017749	0.05488	0.022925	0.056834	0.0275143	0.0558048	0.0294494	0.0519543	0.0294047	0.0464335	0.0278053	0.0392686	0.0257534	0.0315764	0.0235346	0.0236054	0.020503
P3_Khur_HI3	P3	KHR	-0.0344921	0.0267778	-0.0296446	0.0186769	0.0778142	0.00632548	0.0889905	0.0282869	0.0848494	-0.0120503	-0.0233119	-0.024645	-0.0927545	-0.019713	-0.039654	-0.00597888	-0.0319069	0.0292364	-0.028108	0.0326808	-0.0234919	0.0375875	-0.0181363	0.0426488	-0.0116034	0.04659	-0.00449691	0.0496447	0.00277543	0.0516577	0.00966207	0.0539062	0.0155314	0.0557185	0.0210781	0.0554842	0.0233494	0.0517873	0.0239721	0.0464397	0.0228143	0.0396456	0.0206032	0.032938	0.0178908	0.0268924	0.0153669
P3_Khur_HI6	P3	KHR	-0.0312258	0.0187576	-0.0313476	0.00546408	0.0682489	0.0038735	0.0854613	0.0393855	0.0775715	-0.00922613	-0.0343809	-0.0160136	-0.0965469	-0.0195096	-0.040886	-0.0012021	-0.0272597	0.0226282	-0.0221507	0.0291215	-0.0146742	0.0364535	-0.00627605	0.0433288	0.00336727	0.0480069	0.0129461	0.0512753	0.0214492	0.0533066	0.0279987	0.0562422	0.0325603	0.0579816	0.0365409	0.055493	0.0394328	0.0502453	0.0407688	0.043214	0.0392783	0.034311	0.036529	0.0252702	0.0325823	0.0172488	0.0275392
P3_Khur_HI7	P3	KHR	-0.0280628	0.0311335	-0.028169	0.0161989	0.0652319	0.00660852	0.0887365	0.0294183	0.0763934	-0.0106353	-0.0259242	-0.0185201	-0.0968155	-0.0281048	-0.0305737	-0.00532716	-0.0256859	0.0332884	-0.0229987	0.0373917	-0.0195386	0.0434874	-0.0139829	0.0485343	-0.0072243	0.052771	-0.000653	0.0573125	0.00579777	0.060639	0.0123541	0.0624249	0.0184265	0.0627273	0.0245446	0.0610078	0.0273408	0.0565815	0.0285027	0.0506815	0.0284105	0.0428487	0.0266894	0.034788	0.0239755	0.0272648	0.0202392
P3_Khur_HI8	P3	KHR	-0.0328448	0.0231293	-0.0274771	0.0175461	0.0804239	0.00730067	0.0807659	0.0237459	0.0869412	-0.0106045	-0.0226854	-0.0181361	-0.099402	-0.0235386	-0.0320283	-0.00563492	-0.0312509	0.0269975	-0.0282285	0.0324124	-0.0232631	0.0386825	-0.0158368	0.0437268	-0.00729585	0.0486359	0.00134062	0.0536579	0.00998458	0.0569875	0.017985	0.0597906	0.0248954	0.0603558	0.0311249	0.0586467	0.0334258	0.0544056	0.0312205	0.0483094	0.0280133	0.0396064	0.0259242	0.0304081	0.0241665	0.0223021	0.0195633
P3_Khur_HI12	P3	KHR	-0.0345765	0.0265856	-0.0253287	0.0240102	0.0680215	-0.000772	0.0834829	0.0258346	0.0867884	-0.0150651	-0.0253273	-0.0240222	-0.0938318	-0.0260478	-0.032995	-0.00376637	-0.0310382	0.0290655	-0.0267026	0.0339973	-0.0212249	0.0404389	-0.0143917	0.0463751	-0.00677312	0.0518781	0.0013754	0.0566214	0.00940505	0.0598246	0.0171274	0.0618089	0.023784	0.0621217	0.0299037	0.0606796	0.0323533	0.0559136	0.0315225	0.0493629	0.0302327	0.04124	0.0274976	0.0335757	0.0247518	0.0260993	0.0218357
P4_Khur_HI15	P4	KHR	-0.0312217	0.0269597	-0.0280084	0.0133569	0.0737841	0.00183889	0.0824741	0.0242496	0.089883	-0.00166639	-0.0177901	-0.0181053	-0.0977587	-0.0421399	-0.0290312	-0.00519247	-0.028408	0.0305168	-0.0245145	0.0353949	-0.0203496	0.0411096	-0.0137975	0.0465227	-0.00531426	0.0511239	0.00440386	0.0552641	0.0143619	0.0559554	0.0234429	0.0557602	0.0316915	0.0545008	0.0371845	0.0507703	0.0394314	0.0468334	0.0369835	0.0417842	0.0327081	0.0362631	0.0272391	0.0293465	0.0229088	0.0219052	0.0178448
P4_Khur_HI2	P4	KHR	-0.0287059	0.02677	-0.0210452	0.0202559	0.0613765	0.00579386	0.0785678	0.0387039	0.0835769	-0.00645511	-0.0190882	-0.0191771	-0.0960524	-0.0277101	-0.0332604	-0.00806609	-0.0234034	0.0285661	-0.0181278	0.0312521	-0.0140935	0.0360445	-0.00935147	0.0424421	-0.0028417	0.0483771	0.00539992	0.0532585	0.0135728	0.0564564	0.0205606	0.0592989	0.0263438	0.0607207	0.0298181	0.0568191	0.0308882	0.0508325	0.0313325	0.0438316	0.031912	0.0372062	0.0312844	0.0302309	0.0288722	0.0230422	0.0235045
P4_Khur_HI21	P4	KHR	-0.0352829	0.0345924	-0.0255516	0.0331072	0.0759749	0.00856567	0.076947	0.0332822	0.0851359	-0.00988585	-0.0300538	-0.0134484	-0.0939152	-0.0461389	-0.0344544	0.0145465	-0.0306924	0.0388581	-0.0249104	0.0420084	-0.0181149	0.0431357	-0.0112117	0.0474092	-0.00409357	0.0535432	0.00473267	0.0581819	0.0130846	0.060933	0.0196324	0.0636473	0.0252541	0.0630061	0.0284807	0.0581802	0.0295126	0.0514384	0.0297825	0.0431775	0.0300665	0.0350219	0.0273756	0.0269513	0.0241812	0.0199151	0.0193819
P4_Khur_HI3	P4	KHR	-0.0372832	0.0294871	-0.0317278	0.0173556	0.0756693	0.00874827	0.0893812	0.0260683	0.0861988	-0.011532	-0.0236776	-0.0237015	-0.0923609	-0.031188	-0.04177	-0.00936742	-0.0331111	0.0317036	-0.029374	0.0350823	-0.0251682	0.0389306	-0.0199116	0.0434158	-0.0134222	0.0472	-0.00632385	0.0513645	0.00132645	0.0532075	0.00860254	0.0546991	0.0157604	0.0554404	0.0208907	0.0538558	0.0229014	0.0508481	0.0230916	0.0468378	0.0218682	0.0424469	0.0200484	0.0363647	0.0179893	0.0293184	0.0146041
P4_Khur_HI6	P4	KHR	-0.0330467	0.0184595	-0.0285346	0.0107392	0.0639822	0.0107723	0.0811025	0.0360941	0.0822596	-0.00502948	-0.0311964	-0.0122856	-0.0983802	-0.0295057	-0.0400529	-0.00336517	-0.027237	0.0203192	-0.0222706	0.0256011	-0.017073	0.0324016	-0.00990959	0.0400295	-0.00224688	0.04796	0.00562085	0.0554848	0.0132178	0.0602803	0.019922	0.0631286	0.0269862	0.0619641	0.0320079	0.058162	0.0335128	0.0520205	0.0351609	0.0449181	0.0363204	0.0377362	0.0358064	0.0297976	0.0332253	0.0222944	0.0275628
P4_Khur_HI7	P4	KHR	-0.0275964	0.0300573	-0.0247895	0.0219064	0.0584291	0.00891642	0.0863892	0.0303331	0.0793864	-0.0114634	-0.0236419	-0.0174854	-0.0923467	-0.0321235	-0.0352363	0.00121772	-0.0247027	0.0315845	-0.0218497	0.0340968	-0.0189847	0.0383223	-0.0156654	0.0447907	-0.0102363	0.0508751	-0.00353218	0.0565269	0.0033521	0.0600835	0.0103951	0.06072	0.0178202	0.0592375	0.0233887	0.0558174	0.025665	0.0513205	0.0265269	0.0460301	0.026765	0.0404954	0.0263678	0.0336199	0.0246747	0.0264371	0.0193795
P4_Khur_HI8	P4	KHR	-0.0339273	0.0208629	-0.0286152	0.00783044	0.0737286	0.0128708	0.0819791	0.0238741	0.0838935	-0.00580756	-0.0184167	-0.0124236	-0.0976617	-0.029449	-0.0326053	6.94e-05	-0.0325751	0.0240353	-0.031072	0.0295225	-0.0270375	0.0350205	-0.0211185	0.0413517	-0.0162508	0.0490766	-0.00826782	0.0541846	5.91e-05	0.0579631	0.00831671	0.0597849	0.0166181	0.0592802	0.0223481	0.0569388	0.0242576	0.0525563	0.0239151	0.0466121	0.0217344	0.0402789	0.0203322	0.0324345	0.0206841	0.0248793	0.0182422
P4_Khur_HI12	P4	KHR	-0.0347337	0.0237212	-0.0241344	0.0160381	0.0711159	0.00585386	0.0834167	0.0215416	0.0881469	-0.00554945	-0.0203605	-0.0215494	-0.0926784	-0.0406838	-0.0308741	-0.00862388	-0.0314869	0.0256152	-0.0278518	0.0286363	-0.0242219	0.0332786	-0.0193443	0.0395398	-0.0126473	0.0456431	-0.00443887	0.0512511	0.00320169	0.0560702	0.0106653	0.0588268	0.0184145	0.0586873	0.0242151	0.05656	0.026548	0.0531366	0.0249486	0.0472107	0.0241983	0.0402145	0.0223782	0.0318293	0.0199529	0.0232689	0.0155266
[truncated: 309 more columns]
