# Supplementary material for: Detecting taxonomic and phylogenetic signals in equid cheek teeth: towards new palaeontological and archaeological proxies
Source: R Soc Open Sci. 2017 Apr 5;4(4):160997. doi: 10.1098/rsos.160997 (PMC5414255; doi:10.1098/rsos.160997)
Supplement: Genome phylogeny [file rsos160997supp3.nxs]

#NEXUS
begin trees;
	tree tree_1 = [&R] ((((Ehemionusonager10:3.22E-4,Ekiang3b:4.6E-4):5.38E-4,(Esomalicus:2.91E-4,Willy:1.93E-4):7.43E-4):1.48E-4,(((Eburchelli4:1.51E-4,Quagga:3.11E-4):3.37E-4,Egrevyi543:7.17E-4):8.9E-5,Ehartman2b:8.71E-4):2.33E-4):0.001577,(SB533:2.18E-4,Twilight:2.22E-4):0.002538);
end;
